# Supplementary material for: Investigating Major Recurring Campylobacter jejuni Lineages in Luxembourg Using Four Core or Whole Genome Sequencing Typing Schemes
Source: Front Cell Infect Microbiol. 2021 Jan 8;10:608020. doi: 10.3389/fcimb.2020.608020 (PMC7819963; doi:10.3389/fcimb.2020.608020)
Supplement: Supplementary file 2 [file Table_2.xlsx]

## Sheet: Strain collection
Sample ID	Collection Date	Isolation Source	Lineage	Sequence Type	gyrA allele	porA allele	Complex Type - cgMLST SeqSphere	Ox profile - cgMLST Oxford	L1:L2:L3 - cgMLST Innuendo	Profile - wgMLST Innuendo	Coverage	Contig Count	% good targets cgMLST SeqSphere	% good targets cgMLST Oxford	Sequencing platform
Camp001	2005	MF Bovin	A	19	8	7	82	Ox1	1:9:1	wg1	120	34	99.8	99.3	MiniSeq
Camp002	2006	MF Bovin	A	19	8	7	82	Ox1	1:9:1	wg1	96	41	99.8	98.6	MiniSeq
Camp003	2006	Human	A	19	8	7	82	Ox1	1:9:1	wg1	120	38	99.6	98.9	MiniSeq
Camp004	2006	MF Bovin	A	19	8	7	82	Ox1	1:9:1	wg1	120	35	99.5	99	MiniSeq
Camp005	2006	Human	A	19	8	7	82	Ox1	1:9:1	wg1	120	37	99.8	99.1	MiniSeq
Camp006	2007	Human	A	19	8	7	82	Ox1	1:9:1	wg1	120	32	99.8	99	MiniSeq
Camp007**	2011	Chicken	A	19	1	7	82	QC unvalid	1:9:1	QC unvalid	86	94	98.9	97.5	MiSeq
Camp008	2011	Surface water	A	19	8	7	82	Ox1	1:9:1	wg1	92	50	99.8	98.4	MiSeq
Camp009	2011	Human	A	19	8	7	82	Ox1	1:9:1	wg1	120	52	99.8	98.5	MiSeq
Camp010	2011	MF Bovin	A	19	8	7	82	Ox1	1:9:1	wg1	79	41	99.8	98.6	MiSeq
Camp011	2012	Surface water	A	19	8	7	82	Ox1	1:9:1	wg1	91	72	99.8	98.1	MiSeq
Camp012	2012	MF Bovin	A	19	8	7	82	Ox1	1:9:1	wg1	91	65	99.6	98.2	MiSeq
Camp013	2012	Human	A	19	8	7	82	Ox1	2695:9:1	wg1	117	50	99.8	98.4	MiSeq
Camp014	2012	Human	A	19	8	7	82	Ox1	1:9:1	wg1	120	52	99.8	98.4	MiSeq
Camp015	2012	MF ovin	A	19	8	7	82	Ox1	1:9:1	wg1	99	48	99.8	98.5	MiSeq
Camp016	2013	Fresh whole chicken	A	19	8	7	82	Ox1	1:9:1	wg1	82	57	99.8	98.4	MiSeq
Camp017	2013	Human	A	19	8	7	82	Ox1	1:9:1	wg1	71	49	99.8	98.6	MiSeq
Camp018	2013	Human	A	19	8	7	82	Ox1	1:9:1	wg1	107	35	99.8	99.2	MiniSeq
Camp019	2014	Human	A	19	8	7	82	Ox1	1:9:1	wg1	102	36	99.5	99	MiniSeq
Camp020	2014	MF Bovin	A	19	8	7	82	Ox1	1:9:1	wg1	76	49	99.8	99.2	MiniSeq
Camp021	2014	MF Bovin	A	19	8	7	82	Ox1	1:9:1	wg1	120	36	99.8	99.2	MiniSeq
Camp022	2015	Human	A	19	8	2070	82	Ox1	1:9:1	wg1	78	55	99.8	98.2	MiSeq
Camp023	2015	MF Bovin	A	19	8	7	82	Ox1	1:9:1	wg1	88	50	99.8	98.4	MiSeq
Camp024	2015	MF Bovin	A	19	8	582	82	Ox1	1:9:1	wg1	79	41	99.8	98.6	MiniSeq
Camp025	2015	Human	A	19	8	2068	82	Ox1	1:9:1	wg1	120	34	99.6	99	MiniSeq
Camp026**	2016	MF Bovin	A	19	8	7	82	QC unvalid	1:9:1	QC unvalid	96	78	99.5	97.8	MiSeq
Camp027	2016	Human	A	19	8	7	82	Ox1	1:9:1	wg1	120	135	99.5	98.2	MiSeq
Camp028	2016	Human	A	19	8	7	82	Ox1	1:9:1	wg1	120	30	99.5	99	MiniSeq
Camp029	2016	MF Bovin	A	19	8	7	82	Ox1	1:9:1	wg1	120	38	99.6	99	MiniSeq
Camp030	2016	Chicken legs	A	19	8	7	82	Ox1	1:9:1	wg5	105	37	99.7	99.2	MiniSeq
Camp031	2016	Human	A	19	8	7	82	Ox1	1:9:1	wg1	118	32	99.8	99.2	MiniSeq
Camp032	2016	Chicken legs	A	19	8	7	82	Ox1	1:9:1	wg1	120	30	99.8	99.2	MiniSeq
Camp033**	2017	MF Bovin	A	19	8	7	82	QC unvalid	1:9:1	QC unvalid	90	94	99.2	97.8	MiniSeq
Camp034	2017	Human	A	19	1	7	82	Ox1	1:9:1	wg6	120	32	99.8	99.1	MiniSeq
Camp035	2017	Human	A	19	8	7	82	Ox1	1:9:1	wg1	82	35	99.8	99.3	MiniSeq
Camp036	2018	MF Bovin	A	19	8	7	82	Ox1	1:9:1	wg1	86	93	99.5	98.1	MiniSeq
Camp037	2018	MF Bovin	A	19	8	7	82	Ox1	1:9:1	wg1	120	40	99.8	99.1	MiniSeq
Camp038	2014	Human	B	2254	9	1	51	Ox2	19:49:4	wg2	120	150	98.7	99.3	MiniSeq
Camp039*-**	2014	Human	B	2254	9	1	51	QC unvalid	QC unvalid	QC unvalid	120	92	98.2	97.2	MiSeq
Camp040	2014	Human	B	2254	9	1	51	Ox2	19:49:4	wg2	120	44	98.7	98.7	MiSeq
Camp041	2014	Chicken legs	B	2254	9	1	51	Ox2	19:49:4	wg2	80	22	98.7	98.9	MiniSeq
Camp042	2015	Human	B	2254	9	1	51	Ox2	19:49:4	wg2	114	53	98.6	98.1	MiSeq
Camp043	2015	Human	B	2254	9	1	51	Ox2	19:49:4	wg2	120	63	98.6	98.1	MiSeq
Camp044	2015	Turkey brochette with vegetable	B	2254	9	1	51	Ox2	19:49:4	wg2	94	61	98.9	98.4	MiSeq
Camp045	2015	Minced chicken meat	B	2254	9	1	51	Ox2	19:49:4	wg2	118	42	98.9	98.6	MiSeq
Camp046	2015	Chicken roulade	B	2254	9	1	51	Ox2	19:49:4	wg2	120	39	98.7	98.7	MiSeq
Camp047	2015	Human	B	2254	9	1	51	Ox2	19:49:4	wg2	120	19	98.9	99.2	MiniSeq
Camp048	2016	Human	B	2254	9	1	51	Ox2	19:49:4	wg2	120	19	98.9	99.2	MiniSeq
Camp049	2016	MF Bovin	B	2254	9	1	51	Ox2	19:49:4	wg7	120	18	98.7	99.3	MiniSeq
Camp050	2017	Human	B	2254	9	275	51	Ox2	19:49:4	wg8	120	16	98.7	99.2	MiniSeq
Camp051	2017	Human	B	2254	9	1	51	Ox2	19:49:4	wg2	120	19	98.9	99.3	MiniSeq
Camp052	2018	Human	B	2254	9	1	51	Ox2	19:49:4	wg2	120	23	98.7	99.3	MiniSeq
Camp053	2018	Human	B	2254	9	1	51	Ox2	19:49:4	wg7	120	22	98.9	99.3	MiniSeq
Camp054	2012	Human	C	464	8	1678	75	Ox5	29:70:7	wg12	116	41	99.2	98.6	MiniSeq
Camp055	2014	Chicken meat	C	464	8	1678	75	Ox3	29:70:7	wg11	103	57	98.9	98.1	MiSeq
Camp056	2014	Human	C	464	8	1678	75	Ox3	29:70:7	wg11	48	71	99	98.1	MiniSeq
Camp057**	2015	Chicken legs	C	464	8	1678	75	QC unvalid	29:70:7	QC unvalid	69	125	98.7	96.7	MiSeq
Camp058	2015	Human	C	464	8	1678	75	Ox3	29:70:7	wg3	57	60	99	98.7	MiniSeq
Camp059	2015	Chicken legs	C	464	8	1678	75	Ox3	29:70:7	wg3	86	70	99	98.5	MiniSeq
Camp060	2015	Human	C	464	8	1678	75	Ox3	29:70:7	wg9	120	53	99	98.7	MiniSeq
Camp061**	2016	Human	C	464	8	1678	75	QC unvalid	29:70:7	QC unvalid	120	91	98.4	97.5	MiSeq
Camp062**	2016	Minced chicken	C	464	8	1678	75	QC unvalid	29:70:7	QC unvalid	110	122	98.9	97.7	MiSeq
Camp063	2016	Chicken	C	464	8	1678	75	Ox3	29:70:7	wg3	76	99	98.9	98.5	MiniSeq
Camp064	2016	Chicken fillet	C	464	8	1678	75	Ox3	29:70:7	wg3	120	46	99	98.6	MiniSeq
Camp065	2016	Human	C	464	8	1678	75	Ox3	29:70:7	wg3	86	57	99	98.7	MiniSeq
Camp066	2016	Chicken wings	C	464	8	1678	75	Ox3	29:70:7	wg11	63	78	99.1	98.7	MiniSeq
Camp067	2016	Chicken legs	C	464	8	1678	75	Ox3	29:70:7	wg3	98	50	99.1	98.7	MiniSeq
Camp068	2017	Human	C	464	8	1678	75	Ox3	29:70:7	wg11	93	57	99	98.7	MiniSeq
Camp069	2017	MF Bovin	C	464	8	1678	75	Ox3	29:70:7	wg3	94	61	99	98.7	MiniSeq
Camp070	2017	Human	C	464	8	1678	75	Ox3	29:70:7	wg10	120	61	99	98.7	MiniSeq
Camp071**	2018	Human	C	464	8	1678	75	QC unvalid	29:70:7	QC unvalid	95	173	98.9	97.5	MiniSeq
Camp072	2018	Human	C	464	8	1678	75	Ox6	29:70:7	wg13	120	69	99	98.6	MiniSeq
Camp073**	2012	Human	D	6175	9	1625	543	QC unvalid	2706:68:27	QC unvalid	120	100	99.5	97.8	MiniSeq
Camp074**	2014	Human	D	6175	9	1625	543	QC unvalid	2737:68:27	QC unvalid	67	195	97.6	94.6	MiSeq
Camp075**	2016	Chicken caecum	D	6175	9	1625	543	QC unvalid	41:68:27	QC unvalid	98	226	99.2	95.8	MiniSeq
Camp076**	2016	Chicken meat	D	6175	9	1625	543	QC unvalid	2708:68:27	QC unvalid	112	132	98.9	96	MiSeq
Camp077**	2017	Human	D	6175	9	1625	543	QC unvalid	41:68:27	QC unvalid	57	1	90.4	93.1	MiSeq
Camp078**	2017	Human	D	6175	9	1625	543	QC unvalid	41:68:27	QC unvalid	87	132	99.3	97.1	MiniSeq
Camp079**	2017	Human	D	6175	9	1625	543	QC unvalid	41:68:27	QC unvalid	91	87	99.5	97.4	MiSeq
Camp080	2017	Human	D	6175	9	1625	543	Ox4	41:68:27	wg4	61	50	99.8	98.5	MiniSeq
Camp081	2017	Human	D	6175	9	1625	543	Ox4	41:68:27	wg4	80	48	99.8	98.6	MiniSeq
Camp082	2017	Chicken	D	6175	9	1625	543	Ox4	41:68:27	wg4	72	46	99.8	98.7	MiniSeq
Camp083	2017	Human	D	6175	9	1625	543	Ox4	41:68:27	wg4	87	46	99.8	98.9	MiniSeq
Camp084	2017	MF Bovin	D	6175	9	1625	543	Ox4	41:68:27	wg4	75	73	99.8	99	MiniSeq
Camp085	2018	Human	D	6175	9	1625	543	Ox4	41:68:27	wg4	99	88	99.8	98.2	MiniSeq
Camp086	2018	Chicken	D	6175	9	1625	543	Ox4	41:68:27	wg4	73	47	99.8	98.4	MiniSeq
Camp087	2018	Human	D	6175	9	1625	543	Ox4	41:68:27	wg4	84	46	99.8	98.8	MiniSeq
Camp088	2018	Human	D	6175	9	1625	543	Ox7	2736:68:27	wg14	73	49	99.8	99	MiniSeq
Camp089	2018	Human	D	6175	9	1625	543	Ox4	41:68:27	wg4	42	56	99.8	98.9	MiniSeq
Camp090	2011	Human	UC	21	1	8	1648	Ox8	1994:5:1	wg15	66	41	99.6	98.9	MiniSeq
Camp091	2011	Human	UC	21	8	7	681	Ox9	2389:1:1	wg16	89	43	99.8	99.2	MiniSeq
Camp092	2011	Human	UC	42	4	71	1644	Ox10	2506:887:9	wg17	106	19	99	98.7	MiniSeq
Camp093	2011	Human	UC	44	8	839	1651	Ox11	2693:45:1	wg18	35	54	98.9	98.4	MiniSeq
Camp094	2010	Human	UC	48	5	1286	1661	Ox12	1394:2:3	wg19	83	1	99.6	99	MiniSeq
Camp095	2011	Human	UC	48	3	74	1646	Ox13	1313:2:3	wg20	64	28	99.8	98.3	MiniSeq
Camp096	2011	Human	UC	48	5	7	660	Ox14	1396:2:3	wg21	51	34	99.6	98.4	MiniSeq
Camp097	2011	Human	UC	104	1	14	1643	Ox15	1190:155:3	wg22	66	37	99.8	98.4	MiniSeq
Camp098	2011	Human	UC	122	10	7	1640	Ox16	302:114:8	wg23	79	48	99.8	98.7	MiniSeq
Camp099	2011	Human	UC	257	10	1	258	Ox17	2554:3:4	wg24	70	77	98.7	98.3	MiniSeq
Camp100	2011	Human	UC	336	1	1653	1650	Ox18	1940:5:1	wg25	57	73	99.8	98.7	MiniSeq
Camp101	2011	Human	UC	354	8	618	772	Ox19	566:10:11	wg26	120	41	99.2	98.4	MiniSeq
Camp102	2011	Human	UC	607	9	1210	1645	Ox20	3157:113:16	wg27	93	45	99.5	98.5	MiniSeq
Camp103	2011	Human	UC	861	1	226	1652	Ox21	2003:209:1	wg28	77	45	99.6	99	MiniSeq
Camp104	2011	Chicken	UC	2882	25	58	1641	Ox22	3020:287:5	wg29	93	48	99.6	98.2	MiniSeq
Camp105	2011	Human	UC	3574	3	1122	1639	Ox23	66:81:1	wg30	53	58	99.5	98.4	MiniSeq
Camp106	2011	Human	UC	3574	15	7	1639	Ox24	66:81:1	wg30	59	66	99.5	98.4	MiniSeq
Camp107	2011	Human	UC	5173	5	720	1642	Ox25	384:158:3	wg32	58	41	99.5	98.5	MiniSeq
Camp108	2011	Human	UC	5503	30	1486	1649	Ox26	1011:96:2	wg33	35	54	98.7	98.1	MiniSeq
										Average coverage	94.287	Average % good targets	99.2602	98.4389
										Coverage min	35
										Coverage max	120
*: Strains excluded from the study after INNUca analyses
**: Strains excluded from the study after SeqSphere+ analyses
