# Supplementary material for: Investigating Major Recurring Campylobacter jejuni Lineages in Luxembourg Using Four Core or Whole Genome Sequencing Typing Schemes
Source: Front Cell Infect Microbiol. 2021 Jan 8;10:608020. doi: 10.3389/fcimb.2020.608020 (PMC7819963; doi:10.3389/fcimb.2020.608020)
Supplement: Supplementary file 4 [file Table_4.xlsx]

## Sheet: cgMLSTs_targets_and_lengths
cgMLST INNUENDO targets (mean length)	cgMLST Oxford targets (mean length)	cgMLST SeqSphere+ targets (mean length)	Mean Length	SD Length
group_10095 (2824)	CAMP0308 (2825)		2824.41	0.401733
group_11860 (1772)	CAMP1041 (1774)		1773.43	1.42301
group_13854 (1026)	CAMP0761 (1026)		1026	0.0052573
group_37831 (371)	CAMP0206 (366)		368.786	3.50642
group_7284 (804)	CAMP0129 (805)		804.616	0.498778
group_8573 (486)	CAMP0256 (486)	Cj0287c (486)	485.993	0.00701436
group_9673 (414)	CAMP0841 (414)	Cj0915 (414)	413.968	0.0472172
hypD (1092)	CAMP0583 (1092)	Cj0625 (1092)	1091.95	0.0822764
lolD_2 (651)	CAMP1558 (651)	Cj1663 (653)	651.744	0.99121
mrdB (1101)	CAMP1200 (1102)	Cj1282 (1101)	1101.23	0.27147
oorC (558)	CAMP0497 (558)	Cj0538 (558)	558.001	0.00911856
group_38631 (1119)	CAMP1356 (1118)		1118.26	0.706997
regX3_1 (675)	CAMP1146 (675)	Cj1227c (675)	675.004	0.0070552
prfA (1068)	CAMP1508 (1068)	Cj1612 (1068)	1068.02	0.0147849
radA (1341)	CAMP1124 (1341)	Cj1205c (1341)	1340.99	0.00519378
rplO (393)	CAMP1836 (393)	Cj1689c (393)	393	0
rpsQ (252)	CAMP1819 (252)	Cj1698c (252)	252	0
tig (1340)	CAMP0179 (1334)	Cj0193c (1332)	1335.04	4.05098
ydfG (750)	CAMP0768 (750)		750.11	0.155693
bepE_2 (3121)	CAMP0331 (3123)	Cj0366c (3123)	3122.35	0.840021
psd (801)	CAMP0782 (802)	Cj0847 (801)	801.213	0.383583
group_7467 (932)	CAMP0350 (933)	Cj0385c (933)	932.68	0.302083
group_8753 (1358)	CAMP0169 (1361)	Cj0183 (1360)	1359.76	1.31744
group_9944 (1098)	CAMP1365 (1098)	Cj1455 (1098)	1098.21	0.162838
ilvC (1023)	CAMP0589 (1023)	Cj0632 (1023)	1022.89	0.198642
lpxC (885)	CAMP0120 (885)	Cj0132 (885)	884.997	0.00559629
murA (1257)	CAMP0793 (1257)	Cj0858c (1257)	1257	0.00679446
pal (498)	CAMP0101 (498)	Cj0113 (498)	498.132	0.0268565
fdhB1 (642)	CAMP1417 (642)	Cj1510c (642)	642.012	0.0120027
ftsA (1383)	CAMP0641 (1386)	Cj0695 (1389)	1386.17	2.90907
dapA (897)	CAMP0741 (897)		897.014	0.0251735
fdhD (783)	CAMP1415 (783)	Cj1508c (783)	782.953	0.0821526
ftsH (1938)	CAMP1037 (1941)		1939.35	2.31176
group_10118 (684)	CAMP0141 (685)		684.381	0.538341
group_11999 (474)	CAMP0222 (474)	Cj0252 (474)	474.002	0.00424522
group_13856 (332)	CAMP0852 (333)	Cj0926 (333)	332.686	0.504108
group_38373 (476)	CAMP0702 (477)		476.397	0.230418
group_7421 (1005)	CAMP1211 (1005)	Cj1293 (1005)	1004.97	0.0480412
group_8576 (1230)	CAMP0059 (1229)	Cj0067 (1230)	1229.54	0.554099
group_9678 (873)	CAMP0873 (873)	Cj0947c (873)	872.997	0.00590137
icd2 (2205)	CAMP0490 (2205)	Cj0531 (2205)	2204.91	0.14746
lon (2376)	CAMP0994 (2376)	Cj1073c (2376)	2376	0.0134526
mreB (1041)	CAMP0246 (1041)	Cj0276 (1041)	1040.93	0.0520984
oorD (312)	CAMP0494 (312)	Cj0535 (312)	312.123	0.160262
proC (732)	CAMP0997 (734)		733.213	1.63308
rbfA (363)	CAMP0125 (363)		362.828	0.243637
rplP (425)	CAMP1837 (426)	Cj1700c (426)	425.78	0.381051
rpsR (261)	CAMP1820 (261)	Cj1072 (261)	261.028	0.0490203
tktA (1899)	CAMP1541 (1899)		1899.12	0.11145
yfhL_2 (285)	CAMP0299 (285)	Cj0333c (285)	284.84	0.185735
bioB (837)	CAMP1578 (837)		837.004	0.00602648
dapB (729)	CAMP0183 (729)	Cj0197c (729)	729.136	0.236189
ftsY (867)	CAMP1125 (867)	Cj1206c (867)	866.998	0.00314918
group_10287 (546)	CAMP0278 (545)	Cj0312 (545)	545.235	0.663651
group_12116 (615)	CAMP0108 (615)	Cj0120 (615)	615.018	0.0431056
group_13867 (247)	CAMP0320 (246)	Cj0354c (246)	246.4	0.69282
group_38576 (555)	CAMP0850 (555)		555.175	0.24727
group_7445 (243)	CAMP0657 (243)		243	0
group_8582 (1206)	CAMP0158 (1206)	Cj0172c (1206)	1206	0.00900242
group_9716 (1209)	CAMP0280 (1209)	Cj0314 (1209)	1208.99	0.0133561
idhA (840)	CAMP0464 (863)		851.359	16.4753
lptB_2 (745)	CAMP0620 (729)	Cj0669 (729)	734.348	9.32528
mrp (1107)	CAMP1502 (1107)	Cj1606c (1107)	1106.99	0.0472228
oprF (960)	CAMP1386 (973)		966.756	9.43583
proS (1707)	CAMP0502 (1710)	Cj0543 (1710)	1708.96	1.69076
recA (1032)	CAMP1568 (1032)	Cj1673c (1033)	1032.27	0.275746
rplQ (354)	CAMP1838 (354)	Cj1596 (354)	354	0
rpsS (282)	CAMP1821 (282)	Cj1703c (282)	282	0
tmk (579)	CAMP0701 (579)	Cj0766c (579)	579.016	0.0251526
ygiC (1170)	CAMP0337 (1170)	Cj0372 (1170)	1169.93	0.125887
tolB (1209)	CAMP0100 (1210)	Cj0112 (1210)	1209.6	0.568336
yhbU (1254)	CAMP0647 (1255)	Cj0701 (1254)	1254.43	0.748437
accC (1332)	CAMP1208 (1332)	Cj1290c (1332)	1332	0
carA (1119)	CAMP1402 (1119)	Cj1494c (1119)	1118.84	0.271511
dapE (1098)	CAMP0971 (1099)	Cj1048c (1098)	1098.25	0.351577
ffh (1338)	CAMP0655 (1338)	Cj0709 (1338)	1338	0.044252
fumC (1392)	CAMP1280 (1392)	Cj1364c (1392)	1392.01	0.0178869
group_10442 (1090)	CAMP0301 (1088)	Cj0335 (1089)	1089.03	0.946208
group_12310 (315)	CAMP1300 (316)		315.452	0.823444
group_14379 (246)	CAMP0473 (245)		245.668	0.469232
group_8687 (858)	CAMP0218 (856)		856.883	1.76684
group_9892 (1299)	CAMP0501 (1298)		1298.66	0.44912
ileS (2753)	CAMP0984 (2755)		2754.13	1.06756
lptD (2049)	CAMP1171 (2049)		2049.24	0.314548
msbA (1743)	CAMP0738 (1739)		1741.15	2.67885
pad1 (564)	CAMP0703 (563)		563.545	0.643547
prs (930)	CAMP0844 (930)	Cj0918c (930)	929.999	0.00252486
recR (573)	CAMP1182 (574)		573.691	0.976924
rplR (357)	CAMP1839 (357)	Cj1691c (357)	357.005	0.00906833
rpsT (264)	CAMP1822 (264)	Cj1611 (264)	264	0
accA (939)	CAMP0408 (939)		939.13	0.183155
birA (654)	CAMP0087 (654)		653.91	0.152155
dapD (1161)	CAMP1501 (1162)	Cj1605c (1161)	1161.28	0.502627
fdoI (933)	CAMP1416 (933)	Cj1509c (933)	932.831	0.28186
ftsZ (1113)	CAMP0642 (1113)	Cj0696 (1113)	1112.88	0.180211
group_10423 (1989)	CAMP1603 (2008)		1998.67	13.8926
group_12148 (207)	CAMP0240 (207)	Cj0270 (207)	207.004	0.00715723
group_14296 (333)	CAMP0392 (336)		334.491	2.10856
group_38591 (828)	CAMP0603 (831)		829.544	1.85276
group_7450 (693)	CAMP1470 (693)	Cj1574c (693)	692.984	0.0182649
rplS (357)	CAMP1840 (357)	Cj0714 (357)	357.025	0.0427667
ruvA (552)	CAMP0734 (552)		552	0
topA (2103)	CAMP1579 (2102)	Cj1686c (2103)	2102.69	0.26531
ylxH_2 (867)	CAMP0055 (867)		867.056	0.0794077
accD (843)	CAMP0115 (843)	Cj0127c (843)	842.998	0.00319567
carB (3270)	CAMP0248 (3270)	Cj0279 (3270)	3269.82	0.191096
dcd (561)	CAMP1210 (561)	Cj1292 (561)	561.04	0.0361024
fixP (864)	CAMP1395 (864)	Cj1487c (864)	864.031	0.042181
fur (474)	CAMP0365 (473)	Cj0400 (473)	473.282	0.628804
group_10497 (435)	CAMP0943 (433)		434.084	1.29512
group_12328 (231)	CAMP0627 (231)		231	0
group_14519 (1029)	CAMP1054 (1029)		1029.1	0.0607562
group_38851 (1470)	CAMP1409 (1475)		1472.77	3.67292
group_7472 (836)	CAMP0369 (835)		835.519	0.679582
group_8872 (2471)	CAMP1289 (2471)	Cj1373 (2472)	2471.34	0.728623
grpE (531)	CAMP0693 (530)	Cj0758 (530)	530.274	0.264625
ilvD (1677)	CAMP0013 (1677)	Cj0013 (1677)	1677	0.00399414
lpxD (965)	CAMP0534 (963)		963.793	1.57979
murC (1299)	CAMP0977 (1297)	Cj1054c (1299)	1298.1	1.18658
pbpF (1932)	CAMP0468 (1932)	Cj0508 (1932)	1932	0.0269321
pseC (1131)	CAMP1212 (1130)		1130.61	0.536025
relA (2195)	CAMP1191 (2196)	Cj1272c (2196)	2195.71	0.444599
rplT (354)	CAMP1841 (354)	Cj0245 (354)	354.023	0.0399704
ruvB (1008)	CAMP1278 (1009)	Cj1362 (1008)	1008.29	0.520269
tpd (540)	CAMP1554 (540)	Cj1659 (540)	539.916	0.145234
yohD_2 (598)	CAMP0854 (600)		598.723	1.60652
acpP (234)	CAMP0406 (234)	Cj0441 (234)	234.006	0.00995431
cbf2 (822)	CAMP0554 (822)	Cj0596 (822)	821.961	0.0420609
ddl (1041)	CAMP0733 (1041)		1041	0.0024355
flaC (746)	CAMP0666 (750)	Cj0720c (750)	748.705	1.95864
fusA (2076)	CAMP0455 (2076)	Cj0493 (2076)	2075.86	0.236258
group_10567 (819)	CAMP0883 (832)		825.587	9.33499
group_12331 (695)	CAMP0646 (699)		696.691	2.58769
group_14547 (645)	CAMP0952 (645)		645	0
group_38866 (1377)	CAMP0521 (1376)		1376.68	0.4416
group_7632 (617)	CAMP1036 (617)		617.157	0.481632
group_8886 (516)	CAMP0949 (518)	Cj1026c (518)	517.461	1.42236
guaA (1536)	CAMP1167 (1536)	Cj1248 (1536)	1535.99	0.00832601
ilvE (915)	CAMP0239 (915)	Cj0269c (915)	915.049	0.0131436
lutA_1 (1266)	CAMP0914 (1265)		1265.67	0.434662
murD (1209)	CAMP0397 (1209)		1208.88	0.169185
pckA (1575)	CAMP0858 (1575)	Cj0932c (1575)	1574.99	0.0137396
pseF (699)	CAMP1229 (698)		698.483	0.278858
resA_1 (603)	CAMP1027 (604)		603.276	1.0553
rplU (309)	CAMP1842 (309)	Cj0094 (309)	309.005	0.0080937
secA (2589)	CAMP0868 (2589)	Cj0942c (2589)	2588.85	0.294295
tpx (528)	CAMP0714 (528)	Cj0779 (528)	528.02	0.0874689
yqaA_2 (443)	CAMP0307 (443)		443.388	0.00405281
acrE (1104)	CAMP0332 (1104)		1104.27	0.244411
cbpA (894)	CAMP1148 (895)		894.132	0.56606
def (528)	CAMP0177 (528)		528.104	0.158694
flgB (432)	CAMP0487 (432)	Cj0528c (432)	432.082	0.142183
galU (825)	CAMP1436 (825)		824.882	0.177947
group_10573 (312)	CAMP1538 (310)		311.144	1.21036
group_12341 (204)	CAMP1566 (204)		203.933	0.0942809
group_14612 (342)	CAMP1373 (342)	Cj1463 (342)	341.862	0.0649378
group_38869 (800)	CAMP1604 (798)		799.002	1.29413
group_7635 (558)	CAMP1126 (558)		558.063	0.00184128
group_8900 (810)	CAMP1440 (810)	Cj1540 (810)	809.938	0.05204
guaB (1458)	CAMP0981 (1455)	Cj1058c (1457)	1456.44	1.63986
ilvH (465)	CAMP0533 (465)	Cj0575 (465)	464.996	0.0068191
lutA_2 (739)	CAMP0065 (740)	Cj0075c (741)	740.029	0.846942
murE (1284)	CAMP1537 (1284)	Cj1641 (1284)	1284.14	0.229209
pcm (630)	CAMP0199 (631)	Cj0228c (630)	630.2	0.383262
pssA (729)	CAMP1035 (728)		728.37	0.891088
resA_2 (489)	CAMP1559 (489)		488.888	0.149828
rplV (433)	CAMP1843 (425)		428.858	5.74263
secD (1581)	CAMP1014 (1581)	Cj1093c (1581)	1581.09	0.139731
trpC (777)	CAMP0460 (778)	Cj0498 (777)	777.192	0.336261
yqgF (384)	CAMP0592 (383)	Cj0635 (383)	383.248	0.714614
aguA (978)	CAMP0875 (978)	Cj0949c (978)	978	0
ccoN (1467)	CAMP1398 (1467)	Cj1490c (1467)	1467	0.0048928
degP (1419)	CAMP1147 (1419)	Cj1228c (1419)	1418.98	0.00600809
flgC (495)	CAMP0486 (495)	Cj0527c (495)	495	0
gapA (999)	CAMP1314 (999)	Cj1403c (999)	998.861	0.108028
group_10594 (975)	CAMP0294 (977)		975.994	1.29284
group_12355 (744)	CAMP0302 (739)		741.457	3.28148
group_14670 (650)	CAMP0419 (628)		639.093	15.2642
group_38975 (975)	CAMP0584 (975)	Cj0626 (975)	975.046	0.11185
group_7661 (354)	CAMP0297 (355)	Cj0331c (354)	354.32	0.675576
group_8905 (657)	CAMP0430 (657)		656.901	0.124812
gyrA (2590)	CAMP0950 (2581)		2585.46	6.26374
ilvI (1701)	CAMP0532 (1701)	Cj0574 (1701)	1701.07	0.139452
lutB (1440)	CAMP0064 (1439)	Cj0074c (1440)	1439.78	0.364366
murI (745)	CAMP1548 (746)		745.353	0.518246
pdxA (1095)	CAMP1158 (1097)		1096.15	1.48191
pstA (1089)	CAMP0573 (1089)	Cj0615 (1089)	1088.85	0.255684
ribBA (1020)	CAMP0530 (1020)	Cj0572 (1020)	1020.11	0.202199
rplW (282)	CAMP1844 (282)	Cj1705c (282)	282.069	0.132914
secF (972)	CAMP1013 (972)	Cj1092c (972)	971.979	0.0296206
trpGD (1602)	CAMP0312 (1598)		1600.18	2.54472
ywlF (438)	CAMP0851 (438)		437.86	0.198519
alaC (1203)	CAMP0138 (1204)	Cj0150c (1203)	1203.17	0.288533
ccoO (666)	CAMP1397 (666)	Cj1489c (666)	665.988	0.0141374
der (1383)	CAMP0351 (1383)	Cj0386 (1383)	1382.81	0.205006
flgE_2 (1638)	CAMP0042 (1638)	Cj0043 (1638)	1637.99	0.0132947
gatB (1419)	CAMP1116 (1419)	Cj1197c (1419)	1419	0.00338953
group_10607 (987)	CAMP0112 (987)		986.994	0.0081694
group_12358 (606)	CAMP0336 (606)	Cj0371 (606)	605.914	0.183622
group_14678 (345)	CAMP0585 (345)	Cj0627 (345)	345.004	0.00314793
group_39093 (546)	CAMP1315 (546)	Cj1404 (546)	545.946	0.2144
group_7806 (420)	CAMP1321 (421)	Cj1410c (422)	420.817	0.823409
group_8907 (846)	CAMP0496 (846)	Cj0537 (846)	845.998	0.0026937
gyrB (2310)	CAMP0003 (2311)	Cj0003 (2311)	2310.71	0.631238
infC (519)	CAMP0193 (519)	Cj0207 (519)	518.989	0.0121277
lysS (1506)	CAMP0366 (1507)		1506.6	0.822147
mutS2 (2207)	CAMP0975 (2210)	Cj1052c (2211)	2209.26	2.01344
pdxJ (775)	CAMP1157 (773)	Cj1238 (774)	774.118	0.909455
pstC (915)	CAMP0572 (915)	Cj0614 (915)	914.933	0.104943
ribD (981)	CAMP1518 (999)		990.051	12.8006
rplX (234)	CAMP1845 (234)	Cj1696c (234)	234.005	0.00861717
secY (1266)	CAMP1581 (1266)	Cj1688c (1266)	1265.97	0.0354467
trpS (960)	CAMP0353 (960)	Cj0388 (960)	959.993	0.0115278
alaS (2529)	CAMP0466 (2530)	Cj0506 (2529)	2529.22	0.348574
ccoQ (267)	CAMP1396 (264)	Cj1488c (264)	264.835	1.49801
dgkA (357)	CAMP0227 (357)		357.009	0.0127025
flgG (792)	CAMP0644 (792)	Cj0698 (792)	791.865	0.242523
gatC (285)	CAMP0363 (286)		285.594	0.840043
group_10856 (663)	CAMP1357 (663)	Cj1447c (663)	663.193	0.241505
group_12381 (948)	CAMP0102 (949)		948.405	0.57258
group_14918 (1362)	CAMP0982 (1364)	Cj1059c (1363)	1362.95	1.02732
group_4383 (282)	CAMP0783 (282)	Cj0848c (282)	282.03	0.0522226
group_7923 (204)	CAMP1135 (205)		204.562	0.88595
group_8920 (1203)	CAMP0540 (1203)	Cj0582 (1203)	1203	0.00449883
hemB (984)	CAMP0918 (984)	Cj0995c (984)	983.952	0.0870726
iscU (972)	CAMP0210 (972)	Cj0239c (972)	971.984	0.0251148
macB_2 (1290)	CAMP1556 (1292)		1290.91	1.31719
nagD_2 (767)	CAMP0281 (768)		767.139	0.517904
penA (1807)	CAMP0484 (1807)		1807.14	0.215107
purA (1251)	CAMP1406 (1251)	Cj1498c (1251)	1251	0.00217868
ribE (612)	CAMP1137 (612)		612	0
rplY_2 (537)	CAMP0277 (537)	Cj0311 (537)	536.997	0.00458214
selA (1323)	CAMP1294 (1323)		1323	0.00261246
truA (723)	CAMP0762 (723)		723.232	0.32784
algC (1371)	CAMP1318 (1375)		1373.12	3.08367
cdsA (726)	CAMP1263 (726)		726.224	0.304347
djlA (771)	CAMP0880 (771)	Cj0954c (771)	771.035	0.0756118
flgG2 (813)	CAMP0643 (813)	Cj0697 (813)	812.984	0.0335159
glcD (1383)	CAMP1132 (1383)	Cj1213c (1383)	1382.99	0.0121975
group_10906 (447)	CAMP1424 (447)		446.666	0.124802
group_12451 (453)	CAMP0327 (453)	Cj0362 (453)	452.988	0.00766069
group_15041 (1931)	CAMP0507 (1926)		1928.24	3.23977
group_4711 (1074)	CAMP0465 (1076)		1074.97	1.36552
group_7939 (429)	CAMP1405 (429)		429	0
group_8926 (282)	CAMP0779 (282)	Cj0844c (282)	282	0
hemE (1023)	CAMP1162 (1023)	Cj1243 (1023)	1023.09	0.0891338
ispA (846)	CAMP1540 (844)		844.81	1.68289
macB_3 (1118)	CAMP1557 (1119)	Cj1662 (1119)	1118.81	0.29733
ndhC (390)	CAMP1475 (390)		390	0
pepF1 (1721)	CAMP1020 (1720)		1720.42	1.12144
purB (1329)	CAMP0023 (1329)	Cj0023 (1329)	1329	0.00495343
ribH_2 (465)	CAMP0348 (465)	Cj0383c (465)	465	0
rpmA (255)	CAMP1846 (255)	Cj0095 (256)	255.273	0.472377
serA (1584)	CAMP0818 (1584)	Cj0891c (1584)	1584	0.00215697
truC (753)	CAMP0654 (753)		752.979	0.0290592
alr (987)	CAMP0832 (988)		987.528	0.72815
cfiB (1446)	CAMP0960 (1445)	Cj1037c (1445)	1445.24	0.652901
dksA (362)	CAMP0113 (360)		361.2	1.53644
flgH (699)	CAMP0633 (699)	Cj0687c (699)	698.998	0.00265652
glmS (1797)	CAMP1282 (1797)	Cj1366c (1797)	1797	0.0154692
group_10930 (924)	CAMP0504 (925)	Cj0545 (925)	924.772	0.6499
group_12476 (1074)	CAMP0282 (1076)		1075.3	1.68499
group_15057 (2252)	CAMP0814 (2253)	Cj0887c (2253)	2252.6	0.217065
group_4845 (1191)	CAMP1425 (1191)	Cj1519 (1191)	1191	0.00237236
group_7953 (580)	CAMP0596 (578)	Cj0639c (578)	578.525	0.885542
group_8955 (1176)	CAMP1577 (1176)	Cj1684c (1176)	1175.99	0.0083546
hemL (1275)	CAMP0788 (1275)	Cj0853c (1275)	1275	0
ispDF (1116)	CAMP1503 (1116)	Cj1607 (1116)	1115.94	0.0915548
map (759)	CAMP1547 (759)		759.021	0.0102518
nfuA (273)	CAMP1535 (273)		272.741	0.130154
petA (504)	CAMP1105 (504)	Cj1186c (504)	503.993	0.0113577
purC (711)	CAMP0472 (711)	Cj0512 (711)	711.01	0.00963693
rlmH (450)	CAMP0114 (462)		456.004	8.49114
rpoA (1014)	CAMP1491 (1014)	Cj1595 (1014)	1014	0.00294566
serC (1077)	CAMP0292 (1077)		1077	0.187525
truD (1118)	CAMP1367 (1119)	Cj1457c (1119)	1118.86	0.412902
amaA (1044)	CAMP1279 (1041)	Cj1363 (1044)	1042.79	1.91151
cgpA (663)	CAMP1565 (663)		662.977	0.00953571
dnaA (1323)	CAMP0001 (1323)	Cj0001 (1323)	1323.02	0.0208741
flgI (1047)	CAMP1372 (1047)	Cj1462 (1047)	1047.1	0.0679421
glmU (1290)	CAMP0756 (1290)	Cj0821 (1290)	1289.95	0.0446071
group_11077 (1092)	CAMP1189 (1092)	Cj1270c (1092)	1092.04	0.0895136
group_12557 (407)	CAMP0109 (407)	Cj0121 (408)	407.373	0.664447
group_15058 (1887)	CAMP0773 (1887)	Cj0838c (1887)	1886.83	0.101176
group_5086 (720)	CAMP0731 (726)		722.772	3.91998
group_7954 (1752)	CAMP0597 (1752)	Cj0640c (1752)	1752	0.00324963
group_8964 (624)	CAMP0251 (624)		624.105	0.016858
hemN (1356)	CAMP0915 (1356)	Cj0992c (1356)	1356	0.00166383
ispE (768)	CAMP1025 (769)		768.391	0.712366
mepM_2 (1161)	CAMP1134 (1161)	Cj1215 (1161)	1160.99	0.0168979
nhaA1 (1149)	CAMP1551 (1149)	Cj1655c (1149)	1148.99	0.0188539
petB (1251)	CAMP1104 (1251)	Cj1185c (1251)	1250.87	0.174843
purD (1251)	CAMP1169 (1251)	Cj1250 (1251)	1251	0.00215429
rluB (762)	CAMP1602 (762)	Cj1709c (762)	762.018	0.0428298
rpoB (4128)	CAMP0440 (4134)		4130.95	4.17505
serS (1236)	CAMP0354 (1236)	Cj0389 (1236)	1235.98	0.0280276
trxA (315)	CAMP0135 (315)	Cj0147c (315)	315.005	0.0089281
ansA (996)	CAMP0029 (996)	Cj0029 (996)	995.872	0.178201
cheY (393)	CAMP1039 (393)	Cj1118c (393)	392.811	0.248692
dnaK (1872)	CAMP0694 (1872)	Cj0759 (1872)	1871.81	0.186676
flgK (1827)	CAMP1376 (1827)	Cj1466 (1827)	1827.11	0.188639
glnA (1431)	CAMP0645 (1431)	Cj0699c (1431)	1430.9	0.0882397
group_11097 (519)	CAMP1404 (519)		518.988	0.0171074
group_12706 (717)	CAMP0053 (710)	Cj0061c (717)	714.582	4.09295
group_15066 (390)	CAMP0096 (390)	Cj0108 (390)	389.995	0.00832717
group_5163 (1169)	CAMP0697 (1169)	Cj0762c (1170)	1169.52	0.446028
group_7977 (1383)	CAMP0857 (1384)	Cj0931c (1383)	1383.29	0.508945
group_8966 (414)	CAMP0298 (414)	Cj0332c (414)	414	0
hflC (1089)	CAMP0238 (1087)	Cj0268c (1087)	1087.58	0.981513
ispG (1074)	CAMP0632 (1073)	Cj0686 (1074)	1073.71	0.356367
mepS (461)	CAMP1549 (461)		461.029	0.506522
nifF (492)	CAMP1298 (492)	Cj1382c (492)	491.987	0.0163803
petC (1125)	CAMP1103 (1125)	Cj1184c (1125)	1125.01	0.0239264
purE (495)	CAMP0648 (495)		495.028	0.0402782
rluD_1 (969)	CAMP1199 (968)		968.606	0.557463
rpoC (4554)	CAMP0441 (4553)	Cj0479 (4553)	4553.22	0.662743
smc_1 (1193)	CAMP1194 (1196)		1194.4	1.72227
trxB (939)	CAMP0134 (939)	Cj0146c (939)	938.942	0.0961453
apt (549)	CAMP0853 (549)		548.823	0.250342
clpB (2574)	CAMP0469 (2574)	Cj0509c (2574)	2574.1	0.0846461
dppB (945)	CAMP1479 (945)	Cj1583c (945)	945.1	0.157323
flhF (1455)	CAMP0056 (1446)		1450.36	6.69727
glnM_1 (753)	CAMP0846 (753)	Cj0920c (753)	753.12	0.265452
group_11162 (1028)	CAMP0285 (1029)	Cj0319 (1029)	1028.68	0.549144
group_12921 (339)	CAMP1264 (338)	Cj1348c (338)	338.422	0.253302
group_15175 (537)	CAMP0541 (536)	Cj0583 (537)	536.582	0.651444
group_5328 (687)	CAMP1004 (686)		686.148	0.715121
group_7983 (1268)	CAMP0903 (1269)	Cj0980 (1269)	1268.82	0.283511
group_8976 (789)	CAMP0370 (790)		789.34	0.387713
hisA (733)	CAMP1497 (731)		732.175	1.16221
kdsA (816)	CAMP0349 (815)		815.263	0.705274
metK (1197)	CAMP1017 (1198)		1197.47	0.659051
nifJ (3561)	CAMP1384 (3561)	Cj1476c (3561)	3561.01	0.0154912
pfs (687)	CAMP0105 (689)	Cj0117 (690)	688.619	1.51161
purF (1338)	CAMP0182 (1338)	Cj0196c (1338)	1338.01	0.0519924
rmpM (954)	CAMP0557 (953)		953.416	0.809379
rpoD (1869)	CAMP0924 (1867)	Cj1001 (1867)	1867.65	1.08169
smpB (453)	CAMP1026 (453)		452.996	0.0581697
tsaA_2 (597)	CAMP0300 (597)	Cj0334 (597)	597	0
argF (921)	CAMP0917 (919)		919.972	1.15702
clpP (585)	CAMP0178 (585)	Cj0192c (585)	585.023	0.0229259
dppC (788)	CAMP1478 (793)		790.846	3.44208
fliE (297)	CAMP0485 (298)	Cj0526c (298)	297.546	0.679676
glnQ_1 (740)	CAMP0431 (741)	Cj0922c (729)	736.749	6.7331
group_11167 (1179)	CAMP0314 (1179)	Cj0348 (1179)	1178.88	0.140349
group_12934 (1095)	CAMP1539 (1094)		1094.72	0.425413
group_15176 (243)	CAMP0628 (244)	Cj0682 (244)	243.616	0.537947
group_5450 (1107)	CAMP0989 (1104)		1105.48	2.06562
group_8240 (1236)	CAMP1205 (1236)	Cj1287c (1236)	1235.86	0.213454
group_8984 (1386)	CAMP0181 (1386)	Cj0195 (1386)	1385.85	0.0945412
hisB (1059)	CAMP1495 (1060)	Cj1599 (1060)	1059.67	0.559751
kdsB (720)	CAMP0748 (720)		719.836	0.0797021
metN_2 (1008)	CAMP0709 (1011)	Cj0774c (1011)	1009.92	1.79542
nifS (1182)	CAMP0211 (1182)	Cj0240c (1182)	1181.91	0.0959907
pgbA (726)	CAMP1133 (726)		725.982	0.382764
purH (1533)	CAMP0879 (1533)	Cj0953c (1533)	1533	0.00800545
rnc (675)	CAMP1531 (675)	Cj1635c (675)	675.017	0.00419986
rpoZ (225)	CAMP1192 (225)		224.941	0.153359
sodB (663)	CAMP0156 (658)	Cj0169 (662)	661.094	2.4285
tsaE (408)	CAMP0619 (408)		407.842	0.223297
argG (1221)	CAMP0617 (1221)	Cj0665c (1221)	1221	0.00387483
clpS (291)	CAMP1028 (291)		290.913	0.230191
dprA (773)	CAMP0591 (773)		773.268	0.304964
fliL (537)	CAMP1319 (537)	Cj1408 (537)	536.97	0.0138534
gltA (1269)	CAMP1576 (1269)	Cj1682c (1269)	1269.02	0.0392933
group_11170 (1338)	CAMP0325 (1338)	Cj0360 (1338)	1338.1	0.0868376
group_13004 (507)	CAMP0945 (507)	Cj1022c (507)	507.002	0.0145956
group_15182 (783)	CAMP0373 (783)		783.121	0.17169
group_5458 (930)	CAMP1049 (930)		929.799	0.107434
group_8241 (816)	CAMP1207 (816)		816.007	0.0100062
group_9142 (1008)	CAMP1260 (1008)	Cj1344c (1008)	1008	0.00227644
hisD (1287)	CAMP1494 (1287)	Cj1598 (1287)	1286.87	0.167295
kdsC (489)	CAMP0604 (489)		489	0
nqo6 (504)	CAMP1474 (504)	Cj1578c (504)	503.997	0.0156296
pgi (1221)	CAMP1435 (1221)	Cj1535c (1221)	1221.24	0.206722
purL (2187)	CAMP0881 (2187)	Cj0955c (2187)	2186.89	0.0850182
rnhA (441)	CAMP1532 (441)		441	0
rpsA (1671)	CAMP1803 (1671)	Cj0893c (1671)	1670.94	0.0552759
soj (786)	CAMP0088 (786)	Cj0100 (786)	785.963	0.044063
tsf (1074)	CAMP1100 (1074)	Cj1181c (1074)	1074.07	0.0556052
argS (1593)	CAMP1094 (1593)	Cj1175c (1593)	1593	0.0088509
clpX_2 (1224)	CAMP0245 (1244)	Cj0275 (1254)	1240.71	15.3886
dps (450)	CAMP1434 (450)	Cj1534c (450)	450.065	0.215653
fliM (1080)	CAMP0052 (1080)	Cj0060c (1080)	1079.96	0.106732
gltX_1 (1392)	CAMP1206 (1392)	Cj1288c (1392)	1392.09	0.156923
group_11236 (741)	CAMP0745 (743)		741.993	1.2664
group_13018 (411)	CAMP1277 (411)	Cj1361c (453)	424.988	24.2275
group_15185 (582)	CAMP0147 (582)	Cj0159c (582)	582	0
group_5475 (1854)	CAMP0630 (1850)		1852.08	2.71897
group_8261 (410)	CAMP0537 (410)		410.175	0.161573
group_9147 (1071)	CAMP1262 (1073)		1071.83	0.980695
hisE (624)	CAMP1500 (624)	Cj1604 (624)	624.017	0.035106
korA (1125)	CAMP0495 (1125)	Cj0536 (1125)	1125	0.0139693
miaB (1302)	CAMP0420 (1302)	Cj0458c (1302)	1301.98	0.0305263
nrdA (2370)	CAMP0024 (2370)	Cj0024 (2370)	2370.07	0.0706772
pgk (1203)	CAMP1313 (1203)		1202.93	0.161626
purM (990)	CAMP1429 (990)	Cj1529c (990)	989.994	0.0352259
rnr (1935)	CAMP0588 (1935)	Cj0631c (1935)	1934.88	0.209801
rpsB (792)	CAMP1804 (792)	Cj1182c (792)	791.815	0.248375
speA (1833)	CAMP0699 (1835)	Cj0764c (1836)	1834.85	1.43782
ttgC (1477)	CAMP0330 (1478)		1477.56	1.02668
aroA (1287)	CAMP0822 (1285)		1285.81	1.68391
cmoB (876)	CAMP0899 (885)	Cj0976 (891)	883.896	7.76796
efp (570)	CAMP0510 (570)	Cj0551 (570)	570	0.00654522
fliN_3 (309)	CAMP0317 (309)	Cj0351 (309)	308.974	0.0340025
glyA_2 (1245)	CAMP0367 (1245)	Cj0402 (1245)	1244.96	0.137045
group_11337 (348)	CAMP1320 (348)		348.225	0.318198
group_13019 (711)	CAMP1296 (711)	Cj1380 (711)	710.993	0.00819253
group_15604 (366)	CAMP0825 (366)	Cj0898 (366)	366.051	0.109099
group_5725 (522)	CAMP0107 (522)	Cj0119 (522)	522.054	0.150493
group_8275 (840)	CAMP0905 (840)	Cj0982c (840)	839.982	0.0318782
group_9202 (1233)	CAMP1198 (1235)		1233.79	1.20089
hisF_2 (768)	CAMP1499 (768)	Cj1603 (768)	767.969	0.0487301
kpsD (1657)	CAMP1355 (1645)		1651.36	8.5604
mlaA (699)	CAMP1287 (699)		699.237	0.294621
nrdB (1023)	CAMP0202 (1023)		1023	0
pglA (1131)	CAMP1046 (1131)	Cj1125c (1131)	1130.99	0.00867109
purN (567)	CAMP0173 (571)		568.828	2.58489
rpe (648)	CAMP0413 (648)	Cj0451 (648)	648.036	0.0680294
rpsC (702)	CAMP1805 (702)	Cj1701c (701)	701.765	0.343683
ssb (551)	CAMP0992 (550)		550.851	0.615441
tufA (1200)	CAMP0432 (1200)	Cj0470 (1200)	1200.04	0.0880177
aroC (1089)	CAMP1530 (1089)	Cj1634c (1089)	1089.14	0.225038
coaBC (1155)	CAMP0757 (1155)		1155.14	0.109591
eno (1245)	CAMP1567 (1245)	Cj1672c (1245)	1245	0.0183021
fliQ (269)	CAMP1570 (270)	Cj1675 (270)	269.797	0.310526
glyQ (864)	CAMP0650 (864)	Cj0704 (864)	864.07	0.145124
group_11364 (522)	CAMP0252 (522)	Cj0283c (522)	521.958	0.0409979
group_13025 (243)	CAMP0421 (259)		251.047	11.3796
group_15974 (822)	CAMP1154 (822)	Cj1235 (822)	822.141	0.262831
group_5726 (758)	CAMP0106 (758)	Cj0118 (756)	757.135	0.992279
group_8311 (564)	CAMP0364 (563)		563.76	0.732844
group_9211 (603)	CAMP1392 (599)		600.943	2.55942
hisG (900)	CAMP1493 (899)	Cj1597 (900)	899.815	0.305408
ktrA (651)	CAMP1202 (651)	Cj1284 (651)	651.031	0.0745861
mlaC (570)	CAMP1288 (570)	Cj1372 (570)	570.013	0.00686741
nrfH (492)	CAMP1274 (509)		500.456	11.6653
pglB (2142)	CAMP1047 (2143)		2142.37	0.556622
purQ (649)	CAMP0474 (648)		648.12	0.816633
rplA (702)	CAMP1824 (702)	Cj0475 (702)	701.998	0.00360844
rpsD (627)	CAMP1806 (627)	Cj1594 (627)	626.998	0.0039909
sucC (1164)	CAMP0492 (1164)	Cj0533 (1164)	1164	0.00156889
typA (1809)	CAMP0038 (1809)	Cj0039c (1809)	1809	0.00387564
aroH (1341)	CAMP0662 (1342)	Cj0716 (1342)	1341.73	0.62539
copA_1 (2352)	CAMP1074 (2360)		2355.79	5.30209
era (876)	CAMP0613 (876)		876.023	0.0194802
fliS_2 (387)	CAMP0508 (386)	Cj0549 (387)	386.706	0.563689
gmk (618)	CAMP1096 (621)	Cj1177c (624)	620.961	2.97635
group_11488 (384)	CAMP1370 (384)		383.914	0.155396
group_13028 (534)	CAMP0435 (534)	Cj0473 (534)	533.99	0.0174368
group_16034 (228)	CAMP1024 (228)		228	0
group_5807 (1670)	CAMP1293 (1668)		1668.97	1.9473
group_8315 (216)	CAMP0732 (216)	Cj0797c (216)	215.982	0.030792
group_9233 (1211)	CAMP0763 (1212)	Cj0828c (1212)	1211.81	0.321802
hisH2 (588)	CAMP1496 (588)		587.938	0.108589
ktrB (1344)	CAMP1201 (1344)	Cj1283 (1344)	1343.99	0.00954298
mnmA (1017)	CAMP0045 (1017)	Cj0053c (1017)	1016.99	0.011296
nspC (1149)	CAMP1421 (1149)	Cj1515c (1149)	1149.02	0.0215261
pglC (603)	CAMP1045 (603)		603	0
purU (825)	CAMP0725 (825)	Cj0790 (825)	824.995	0.00918048
rplB (831)	CAMP1825 (831)	Cj1704c (831)	830.998	0.00289641
rpsE (444)	CAMP1807 (444)	Cj1690c (444)	443.997	0.00534584
sucD (870)	CAMP0493 (870)	Cj0534 (870)	869.993	0.00410498
tyrA (828)	CAMP0118 (828)	Cj0130 (828)	828.002	0.0041536
aroQ (480)	CAMP0058 (483)		481.296	1.86281
corA (984)	CAMP0672 (984)	Cj0726c (984)	983.922	0.142392
exbB3 (555)	CAMP0097 (555)	Cj0109 (555)	555.058	0.118265
fliW2 (389)	CAMP0996 (390)	Cj1075 (390)	389.609	0.688401
gpmI (1479)	CAMP0399 (1479)	Cj0434 (1479)	1479	0.00139009
group_11633 (917)	CAMP0463 (913)		914.916	2.39372
group_13075 (831)	CAMP0286 (831)		831.24	0.339823
group_26199 (1362)	CAMP1322 (1366)	Cj1411c (1366)	1365.02	2.40244
group_6159 (657)	CAMP0063 (657)		656.991	0.0123094
group_8328 (984)	CAMP1529 (984)	Cj1633 (984)	984.028	0.0456493
group_9238 (1335)	CAMP0861 (1335)		1335.04	0.356459
hisS (1227)	CAMP0700 (1227)	Cj0765c (1227)	1227.01	0.0093929
lepA (1797)	CAMP0953 (1797)	Cj1030c (1797)	1796.77	0.220873
mnmE (1329)	CAMP0882 (1329)		1329.02	0.00138692
nth (627)	CAMP0553 (627)	Cj0595c (627)	626.993	0.00689837
pglE (1161)	CAMP1042 (1161)	Cj1121c (1161)	1160.99	0.0178038
pyrB (888)	CAMP1019 (886)		886.961	1.42399
rplC (576)	CAMP1826 (576)	Cj1707c (576)	576.026	0.0237616
rpsF (377)	CAMP1808 (378)	Cj1070 (378)	377.698	0.499945
tatA (240)	CAMP1095 (241)	Cj1176c (242)	241.046	0.984354
tyrS (1205)	CAMP1190 (1206)	Cj1271c (1206)	1205.84	0.323389
asd (1032)	CAMP0946 (1031)	Cj1023c (1032)	1031.82	0.393975
csd (1269)	CAMP0726 (1274)	Cj0791c (1276)	1273.18	3.71948
exbD3 (390)	CAMP0098 (390)	Cj0110 (390)	390	0
fliY_2 (843)	CAMP0051 (840)	Cj0059c (840)	841.155	1.58647
gppA_2 (1461)	CAMP0319 (1461)		1460.99	0.0034818
group_11694 (513)	CAMP1011 (513)		513	0
group_13079 (399)	CAMP0347 (399)		399	0
group_26333 (318)	CAMP0479 (319)		318.431	0.609799
group_6300 (795)	CAMP1053 (794)		794.499	0.550395
group_8469 (1224)	CAMP1018 (1224)		1223.92	0.179609
group_9244 (579)	CAMP0900 (578)		578.495	0.44607
hndD (2463)	CAMP1469 (2463)	Cj1573c (2463)	2462.97	0.0493403
lepB (849)	CAMP0791 (849)	Cj0856 (849)	848.994	0.0565134
mnmG (1860)	CAMP1107 (1860)	Cj1188c (1860)	1859.85	0.273712
nuoC1 (793)	CAMP1473 (792)	Cj1577c (795)	793.491	1.49012
pglH (1077)	CAMP1050 (1078)	Cj1129c (1080)	1078.53	1.44107
pyrC_1 (1179)	CAMP1114 (1180)		1179.66	0.734039
rplD (615)	CAMP1827 (615)	Cj1706c (615)	615	0
rpsG (471)	CAMP1809 (471)	Cj0492 (471)	471.007	0.0212188
tatC (738)	CAMP0536 (740)		739.084	1.57213
ubiA (885)	CAMP0152 (884)	Cj0164c (885)	884.705	0.525476
aspA (1405)	CAMP0075 (1409)	Cj0087 (1407)	1407.08	1.689
csoR (291)	CAMP0470 (288)		289.79	2.31172
exoA (759)	CAMP0225 (759)	Cj0255c (759)	758.998	0.00304939
fmt (918)	CAMP0086 (917)	Cj0098 (918)	917.605	0.684087
gpsA (894)	CAMP1115 (899)		896.417	3.40147
group_11699 (708)	CAMP1091 (708)	Cj1172c (708)	707.99	0.00855143
group_13089 (516)	CAMP0150 (517)	Cj0162c (517)	516.803	0.726984
group_29840 (219)	CAMP1486 (219)	Cj1590 (219)	219.062	0.108253
group_6310 (763)	CAMP0414 (763)	Cj0452 (762)	762.627	0.549291
group_8470 (477)	CAMP0219 (479)		478.028	1.31821
group_9256 (1227)	CAMP0015 (1227)	Cj0015c (1227)	1226.94	0.176962
hom (1248)	CAMP0137 (1248)		1248.2	0.353232
leuS (2430)	CAMP1012 (2431)	Cj1091c (2431)	2430.55	0.54463
moaA_2 (963)	CAMP0149 (963)	Cj0161c (963)	963.002	0.00324354
nuoH (999)	CAMP1468 (999)		998.914	0.0426563
pglJ (1098)	CAMP1048 (1099)	Cj1127c (1098)	1098.22	0.401021
pyrD (1059)	CAMP0739 (1059)	Cj0804 (1059)	1058.9	0.166088
rplE (543)	CAMP1828 (545)	Cj1695c (546)	544.84	1.56979
rpsH (396)	CAMP1810 (396)	Cj1693c (396)	395.996	0.00715723
tgt (1122)	CAMP0933 (1125)		1123.28	2.01672
uppS (669)	CAMP0759 (669)	Cj0824 (669)	669	0
atpA (1506)	CAMP0093 (1507)	Cj0105 (1506)	1506.17	0.29791
ctb (383)	CAMP0427 (385)	Cj0465c (384)	384.008	0.687092
fabF (1215)	CAMP0407 (1215)	Cj0442 (1215)	1214.99	0.0110291
folD (849)	CAMP0790 (851)		850.051	1.48699
groL (1638)	CAMP1140 (1638)	Cj1221 (1638)	1638.04	0.0748071
group_11701 (453)	CAMP1170 (453)		452.931	0.0970539
group_13301 (264)	CAMP0223 (264)		264	0
group_36484 (966)	CAMP1363 (966)		965.83	0.320611
group_6534 (504)	CAMP1183 (536)		520.051	22.5012
group_8499 (608)	CAMP0966 (606)		607.091	0.872669
group_9268 (470)	CAMP0326 (469)		469.631	0.943574
hslU (1320)	CAMP0614 (1320)	Cj0662c (1320)	1320	0.0126422
ligA (1944)	CAMP0544 (1944)	Cj0586 (1944)	1943.9	0.111704
moaD (222)	CAMP1423 (222)	Cj1517 (222)	222	0
nuoI (644)	CAMP1467 (649)		646.851	3.72783
pgpA (501)	CAMP1506 (501)	Cj1610 (501)	500.927	0.0901979
pyrE (609)	CAMP0204 (609)	Cj0233c (609)	608.998	0.00337632
rplF (537)	CAMP1829 (537)	Cj1692c (537)	536.997	0.00551609
rpsI (390)	CAMP1811 (390)	Cj1479c (390)	390.022	0.0383834
thiD (837)	CAMP1003 (813)	Cj1082c (813)	820.796	13.6572
uvrB (1973)	CAMP0626 (1974)	Cj0680c (1974)	1973.8	0.263553
atpB (681)	CAMP1123 (681)	Cj1204c (681)	680.998	0.00409468
ctpB (1320)	CAMP0471 (1334)	Cj0511 (1336)	1330.01	8.64321
fabG (744)	CAMP0400 (744)	Cj0435 (744)	744.02	0.0351274
folE (573)	CAMP0180 (573)	Cj0194 (574)	573.392	0.668974
groS (261)	CAMP1139 (261)	Cj1220 (261)	261	0
group_11704 (1716)	CAMP1185 (1716)	Cj1266c (1716)	1715.88	0.209178
group_13308 (672)	CAMP1312 (672)	Cj1401c (672)	671.996	0.00616388
group_36486 (690)	CAMP1361 (690)	Cj1451 (690)	690.001	0.0468028
group_6555 (776)	CAMP0259 (777)	Cj0293 (777)	776.705	0.275099
group_8502 (438)	CAMP1021 (438)		438.022	0.0315048
group_9276 (780)	CAMP0099 (779)		779.515	0.618406
hslV (543)	CAMP0615 (543)	Cj0663c (543)	543.039	0.0368905
livF (696)	CAMP0937 (696)		696	0
moeA (1161)	CAMP0792 (1163)		1162.05	1.48445
nuoJ (519)	CAMP1466 (518)	Cj1570c (519)	518.741	0.442204
pheS (993)	CAMP0824 (993)	Cj0897c (993)	992.996	0.00645084
pyrE_2 (444)	CAMP1286 (443)	Cj1370 (444)	443.763	0.371447
rplI (444)	CAMP1831 (444)	Cj0664c (444)	444	0
rpsJ (312)	CAMP1812 (312)	Cj1708c (312)	311.992	0.173308
thiG (778)	CAMP0968 (776)	Cj1045c (777)	776.795	1.00629
ppk (2085)	CAMP1275 (2085)	Cj1359 (2085)	2085.01	0.164119
racR (672)	CAMP1180 (672)	Cj1261 (672)	672.024	0.0263395
rplN (369)	CAMP1835 (369)	Cj1697c (369)	369	0
rpsP (228)	CAMP1818 (228)	Cj0710 (228)	228	0
thyX (624)	CAMP0026 (624)	Cj0026c (624)	623.832	0.285376
ychF (1104)	CAMP0856 (1104)	Cj0930 (1104)	1103.98	0.0156128
bcp_2 (456)	CAMP0241 (457)	Cj0271 (457)	456.776	0.925194
czcO (936)	CAMP0518 (936)	Cj0559 (936)	936.008	0.0436583
group_8506 (903)	CAMP1163 (903)		903	0
group_9277 (403)	CAMP0121 (402)		402.277	0.349643
hspR (375)	CAMP1149 (375)	Cj1230 (375)	375.027	0.0986277
livG (771)	CAMP0938 (771)		770.965	0.049333
moeZ (803)	CAMP0969 (803)	Cj1046c (804)	803.2	0.73867
nuoK_2 (297)	CAMP1465 (296)		296.544	0.585467
plsC (693)	CAMP0476 (693)		692.75	0.346243
pyrG (1632)	CAMP0027 (1633)		1632.4	0.54249
rplJ (480)	CAMP1832 (480)	Cj0476 (480)	479.992	0.0131715
rpsK (393)	CAMP1813 (393)	Cj1593 (393)	392.992	0.0143938
valS (2613)	CAMP0710 (2613)	Cj0775c (2613)	2613.01	0.00916215
atpD (1400)	CAMP0095 (1398)		1399.1	1.56048
cusR_2 (672)	CAMP0321 (672)	Cj0355c (672)	671.978	0.0158605
fabL (780)	CAMP0742 (780)	Cj0807 (780)	780	0
folK (475)	CAMP0057 (477)	Cj0065c (474)	475.238	1.62061
group_10054 (2547)	CAMP0770 (2547)		2547	0
group_11735 (902)	CAMP0491 (904)		903.376	1.51442
group_13377 (606)	CAMP0046 (606)	Cj0054c (606)	606.058	0.0708293
group_36606 (423)	CAMP0249 (423)		423.016	0.0225672
group_6921 (1011)	CAMP0568 (1004)		1007.47	4.70116
group_13845 (276)	CAMP0509 (275)		275.685	0.619764
group_37477 (633)	CAMP1002 (633)		633	0
group_7191 (600)	CAMP0313 (600)		599.808	0.271332
group_9647 (435)	CAMP1375 (435)	Cj1465 (435)	434.912	0.145281
hypB (744)	CAMP0581 (745)	Cj0623 (745)	744.649	0.973018
lolC (1206)	CAMP0867 (1206)	Cj0941c (1206)	1205.89	0.185022
mqnE_1 (1047)	CAMP0424 (1047)	Cj0462 (1047)	1047	0.00481125
nusA (1089)	CAMP0422 (1088)	Cj0460 (1089)	1088.52	0.801468
ppa (519)	CAMP0595 (519)	Cj0638c (519)	519.069	0.0834352
queC (676)	CAMP0016 (677)	Cj0016 (676)	676.388	0.799846
rplM (426)	CAMP1834 (426)	Cj1480c (426)	425.996	0.00715723
rpsO (273)	CAMP1817 (273)	Cj0884 (273)	273.011	0.0341257
thrZ (1809)	CAMP0192 (1809)	Cj0206 (1809)	1809.04	0.0491694
ycfH (816)	CAMP0601 (816)		815.901	0.522456
bamD (648)	CAMP0995 (648)	Cj1074c (648)	648.16	0.201111
czcB (741)	CAMP0955 (741)	Cj1032 (741)	740.973	0.0516902
fdhA (2241)	CAMP1418 (2803)		2522.03	397.972
ftn (504)	CAMP0570 (503)	Cj0612c (504)	503.784	0.674462
group_10091 (987)	CAMP0295 (986)		986.646	0.500499
rplL (378)	CAMP1830 (378)	Cj0477 (378)	378.05	0.244608
rpsM (366)	CAMP1815 (366)	Cj1592 (366)	366.137	0.236862
thrB (879)	CAMP0122 (879)		879	0
yccA (696)	CAMP0207 (696)	Cj0236c (696)	696.02	0.063941
bamA (2220)	CAMP0117 (2219)	Cj0129c (2219)	2219.25	0.651995
cysW (687)	CAMP1439 (707)	Cj1539c (720)	704.807	16.5983
fbp (843)	CAMP0775 (843)	Cj0840c (843)	843.042	0.0655632
frr (558)	CAMP0205 (558)		558.004	0.00573717
group_10071 (1631)	CAMP1483 (1631)	Cj1587c (1631)	1631.21	0.0931706
group_11782 (792)	CAMP0244 (792)		792	0
group_7168 (222)	CAMP1394 (222)		221.842	0.148399
group_8519 (471)	CAMP1302 (470)		470.453	0.530786
group_9627 (951)	CAMP1082 (949)	Cj1163c (949)	949.423	0.993371
hydA_2 (1140)	CAMP1186 (1140)	Cj1267c (1140)	1140	0.0235004
livH (897)	CAMP0940 (900)		898.418	2.00527
mog (543)	CAMP0671 (542)	Cj0725c (543)	542.669	0.309109
nuoL (1791)	CAMP1464 (1791)	Cj1568c (1791)	1791	0.00349784
pncB2 (1371)	CAMP0201 (1380)		1375.67	6.50301
pyrH (720)	CAMP1193 (719)		719.414	0.829207
rplK (426)	CAMP1833 (426)	Cj0474 (426)	425.998	0.00429789
thiH (1146)	CAMP0967 (1146)	Cj1044c (1146)	1145.96	0.0667778
yabJ_2 (363)	CAMP1304 (363)	Cj1388 (363)	363	0
atpE (339)	CAMP0862 (339)	Cj0936 (339)	338.806	0.255578
cydB (1125)	CAMP0072 (1125)	Cj0082 (1125)	1124.69	0.0878976
fabZ_2 (441)	CAMP0243 (441)	Cj0273 (441)	440.94	0.13643
frdA (1992)	CAMP0374 (1992)	Cj0409 (1992)	1991.99	0.0140423
group_10066 (228)	CAMP1471 (228)	Cj1575c (228)	228.13	0.114319
group_11764 (330)	CAMP0787 (323)		326.296	4.9281
group_13830 (1299)	CAMP1075 (1299)	Cj1156 (1299)	1298.96	0.177342
group_37317 (519)	CAMP0416 (570)		544.664	36.1115
rpsL (387)	CAMP1814 (386)	Cj0491 (386)	386.457	0.474195
thiL (822)	CAMP1368 (822)		821.944	0.0788595
yajR (1300)	CAMP1291 (1299)		1299.67	0.790514
atpG (885)	CAMP0094 (885)	Cj0106 (885)	885.017	0.0194242
cyf (303)	CAMP1072 (302)	Cj1153 (303)	302.799	0.87617
fba (1065)	CAMP0555 (1065)	Cj0597 (1065)	1064.99	0.0156983
frdB_3 (726)	CAMP0375 (726)		726.093	0.0293254
group_10068 (1226)	CAMP1472 (1227)	Cj1576c (1227)	1226.78	0.383102
group_11770 (492)	CAMP0916 (492)		491.969	0.0438894
group_13841 (552)	CAMP1403 (552)	Cj1495c (552)	552	0
group_37387 (750)	CAMP1431 (750)		750.005	0.00697803
group_7180 (435)	CAMP0876 (436)	Cj0950c (436)	435.536	0.473227
group_8527 (216)	CAMP0411 (216)	Cj0449c (216)	215.877	0.252604
group_9643 (1065)	CAMP1284 (1065)	Cj1368 (1065)	1065.05	0.0997778
hydC (693)	CAMP1184 (693)		692.994	0.00785674
livM (1052)	CAMP0939 (1050)		1051.06	1.59777
mqnD (861)	CAMP1569 (862)	Cj1674 (862)	861.562	0.550976
nuoM (1488)	CAMP1463 (1489)		1488.29	0.428402
pnp (2163)	CAMP1172 (2160)	Cj1253 (2160)	2160.93	1.82634
queA (1029)	CAMP0535 (1028)		1028.49	0.327931
group_11802 (492)	CAMP0339 (492)		491.893	0.161353
group_13850 (537)	CAMP0649 (542)		539.437	3.59019
group_37493 (552)	CAMP0467 (551)		551.502	0.704345
group_7204 (426)	CAMP0146 (425)		425.26	0.699741
group_8549 (492)	CAMP0776 (493)	Cj0841c (493)	492.545	0.556681
group_9670 (489)	CAMP0819 (489)	Cj0892c (489)	489.014	0.0137731
hypC (282)	CAMP0582 (282)		281.818	0.329939
lolD_1 (636)	CAMP1099 (636)		636	0
mqo (1347)	CAMP0358 (1347)	Cj0393c (1347)	1347	0.00788491
obg (1044)	CAMP0084 (1050)		1046.97	3.86412
metQ_2 (774)		Cj0772c (774)	774.001	0.0158037
fdnG (543)			543
group_8528 (526)			526.052
	CAMP0720 (338)		338.202
	CAMP1230 (825)	Cj1312 (824)	824.491	0.128172
	CAMP1617 (384)	Cj1724c (384)	384.079	0.0675457
	CAMP0658 (540)		539.993
	CAMP1197 (1185)		1184.51
	CAMP0712 (2031)	Cj0777 (2031)	2030.9	0.130866
	CAMP0394 (585)		584.994
	CAMP0801 (641)		641.134
	CAMP1009 (1181)		1180.91
	CAMP0797 (1784)		1783.61
	CAMP0587 (966)		966.071
	CAMP1555 (1404)	Cj1660 (1404)	1403.92	0.0131504
	CAMP0836 (453)		452.962
	CAMP1007 (396)		395.793
	CAMP1543 (723)	Cj1647 (723)	723	0
	CAMP0716 (742)		741.632
	CAMP1142 (666)		666
	CAMP0874 (888)	Cj0948c (888)	887.983	0.00750069
	CAMP0956 (3018)	Cj1033 (3018)	3017.94	0.0944032
	CAMP0890 (1193)		1192.8
	CAMP0089 (837)		837
	CAMP0184 (1181)		1181.43
	CAMP1030 (647)		646.559
	CAMP0964 (854)		853.551
	CAMP0290 (708)		708
	CAMP1235 (1032)	Cj1317 (1032)	1031.91	0.131485
	CAMP0457 (702)		701.618
	CAMP0213 (1167)		1166.88
	CAMP1391 (523)		523.265
	CAMP1266 (576)	Cj1350 (576)	575.992	0.011446
	CAMP1550 (1170)	Cj1654c (1170)	1169.97	0.0169369
	CAMP0621 (1251)	Cj0670 (1251)	1250.94	0.0469383
	CAMP1129 (558)	Cj1210 (558)	557.996	0.00538406
	CAMP0607 (595)		595.401
	CAMP1153 (1994)	Cj1234 (1995)	1994.61	0.558438
	CAMP1574 (767)		767.274
	CAMP0651 (726)		725.995
	CAMP0567 (1176)		1175.52
	CAMP0837 (558)		558.36
	CAMP0886 (327)		327
	CAMP1023 (819)		819
	CAMP0931 (1056)	Cj1008c (1056)	1056	0.00885827
	CAMP0357 (1443)	Cj0392c (1443)	1443.24	0.162582
	CAMP1066 (822)		821.813
	CAMP1408 (228)	Cj1501 (228)	228	0
	CAMP1221 (1062)		1062.11
	CAMP0665 (633)	Cj0719c (633)	632.916	0.06105
	CAMP0266 (883)		883.491
	CAMP0922 (1097)		1097.21
	CAMP1401 (655)		655.123
	CAMP1509 (756)		756.157
	CAMP1070 (954)		953.9
	CAMP1131 (807)		807
	CAMP0270 (687)	Cj0304c (687)	687	0
	CAMP0653 (1158)		1158.06
	CAMP0196 (447)		447
	CAMP0359 (630)	Cj0394c (630)	630.125	0.240388
	CAMP0395 (1226)		1226.27
	CAMP0723 (494)		493.895
	CAMP1354 (951)	Cj1443c (949)	949.853	1.78628
	CAMP0823 (2322)		2321.93
	CAMP0635 (1191)	Cj0689 (1191)	1190.75	0.322217
	CAMP1052 (987)		987.02
	CAMP0006 (1304)	Cj0006 (1308)	1306.07	2.70835
	CAMP1611 (1077)		1077.01
	CAMP1010 (1400)		1400.17
	CAMP1323 (1122)	Cj1412c (1122)	1121.99	0.0212136
	CAMP0459 (1278)		1277.99
	CAMP0605 (515)		515.143
	CAMP1511 (987)		986.899
	CAMP1022 (2070)		2070.46
	CAMP0291 (1164)		1164
	CAMP0352 (496)		495.668
	CAMP0342 (1713)	Cj0377 (1713)	1713	0.0130036
	CAMP0758 (618)		617.896
	CAMP1067 (955)		955.213
	CAMP0566 (1368)		1368.22
	CAMP0480 (435)	Cj0520 (435)	435.032	0.045916
	CAMP0194 (1093)	Cj0208 (1091)	1092.32	1.58057
	CAMP0755 (737)		736.997
	CAMP1413 (2106)		2105.91
	CAMP1203 (673)	Cj1285c (672)	672.325	0.500248
	CAMP0426 (1820)		1820.39
	CAMP0041 (875)		875.415
	CAMP0461 (486)		486
	CAMP0888 (480)	Cj0962 (480)	479.98	0.028097
	CAMP0283 (1095)	Cj0317 (1095)	1094.98	0.0190076
	CAMP0580 (2189)	Cj0622 (2190)	2189.53	0.294807
	CAMP0718 (522)		522.212
	CAMP0148 (744)	Cj0160c (744)	744.039	0.0643471
	CAMP0142 (826)		825.794
	CAMP0766 (1077)		1077.48
	CAMP1165 (1805)	Cj1246c (1803)	1804.23	1.75718
	CAMP0885 (346)		345.57
	CAMP0561 (1705)		1704.61
	CAMP0145 (408)		408
	CAMP0384 (367)	Cj0419 (363)	364.963	2.79192
	CAMP1358 (783)		783
	CAMP1303 (661)		661.063
	CAMP1069 (1386)	Cj1150c (1386)	1386.05	0.108182
	CAMP0209 (1884)		1883.67
	CAMP0260 (656)		656.01
	CAMP0242 (1092)		1091.77
	CAMP0866 (786)		785.949
	CAMP0598 (861)		861
	CAMP1271 (992)		991.917
	CAMP1369 (1074)		1073.78
	CAMP0303 (777)	Cj0337c (777)	776.997	0.00436486
	CAMP0170 (1185)		1184.97
	CAMP1051 (1696)	Cj1130c (1696)	1696.12	0.230154
	CAMP1196 (666)		666
	CAMP0652 (717)	Cj0706 (717)	716.987	0.0185674
	CAMP0092 (522)		521.792
	CAMP0324 (1025)	Cj0358 (1026)	1025.64	0.47556
	CAMP1076 (1541)		1541.13
	CAMP0772 (943)		943.363
	CAMP1128 (1554)	Cj1209 (1554)	1553.97	0.0537289
	CAMP0722 (248)	Cj0787 (249)	248.446	0.783672
	CAMP1145 (1249)	Cj1226c (1249)	1249.07	0.21525
	CAMP0546 (757)		757.457
	CAMP1155 (951)	Cj1236 (951)	950.998	0.0084232
	CAMP1385 (641)		640.851
	CAMP0329 (252)	Cj0364 (252)	252.01	0.0138648
	CAMP0928 (1610)		1610.39
	CAMP0478 (1828)	Cj0518 (1828)	1828.14	0.222392
	CAMP0869 (510)		510
	CAMP1571 (777)	Cj1676 (777)	776.987	0.0187727
	CAMP0229 (1004)		1004.14
	CAMP0740 (1249)		1248.89
	CAMP0936 (3250)		3250.27
	CAMP0208 (636)	Cj0237 (636)	635.883	0.128104
	CAMP0323 (610)		610.211
	CAMP0269 (750)		750
	CAMP1127 (627)		627
	CAMP0669 (1187)	Cj0723c (1188)	1187.66	0.462367
	CAMP0821 (833)		833.116
	CAMP1461 (2367)		2366.94
	CAMP1038 (849)		848.727
	CAMP0505 (1803)	Cj0546 (1803)	1803.13	0.173907
	CAMP0429 (702)		702
	CAMP0957 (807)	Cj1034c (807)	807.005	0.0074172
	CAMP1640 (1341)		1340.96
	CAMP0161 (1005)	Cj0175c (1005)	1005.01	0.00634121
	CAMP1546 (501)		501.014
	CAMP1195 (807)	Cj1276c (807)	806.99	0.0146804
	CAMP1055 (888)		887.503
	CAMP1006 (2937)		2936.92
	CAMP0668 (812)		811.931
	CAMP0951 (576)		575.937
	CAMP0859 (1797)		1797.34
	CAMP0698 (637)		636.958
	CAMP0475 (1198)		1197.83
	CAMP0498 (264)	Cj0539 (264)	264	0
	CAMP0542 (605)		604.884
	CAMP1089 (1437)		1436.68
	CAMP0835 (419)		418.888
	CAMP0839 (296)		295.67
	CAMP1438 (996)		995.965
	CAMP1136 (681)	Cj1217c (681)	680.997	0.00412708
	CAMP1113 (1527)	Cj1194 (1527)	1526.79	0.297231
	CAMP0002 (1068)	Cj0002 (1068)	1067.99	0.00460917
	CAMP0279 (1059)		1058.89
	CAMP1430 (606)	Cj1530 (606)	605.981	0.0268522
	CAMP0385 (573)	Cj0420 (573)	573.011	0.00597959
	CAMP0287 (1859)		1858.71
	CAMP0780 (1296)	Cj0845c (1296)	1296.08	0.120946
	CAMP0747 (1413)		1412.99
	CAMP0785 (1188)		1188.38
	CAMP0124 (2597)		2596.6
	CAMP1610 (1408)	Cj1717c (1413)	1410.69	3.2861
	CAMP0973 (702)		701.848
	CAMP0028 (1572)		1572.01
	CAMP0826 (570)		569.989
	CAMP1217 (230)		229.522
	CAMP0845 (660)	Cj0919c (660)	659.972	0.0473904
	CAMP0704 (663)		663
	CAMP0236 (510)		509.995
	CAMP0961 (1164)	Cj1038 (1164)	1163.99	0.0158544
	CAMP0889 (609)		609
	CAMP0743 (306)		305.982
	CAMP1505 (1161)	Cj1609 (1161)	1160.99	0.00680938
	CAMP1121 (849)	Cj1202 (849)	849.05	0.0928314
	CAMP0935 (452)		452.414
	CAMP0872 (1355)		1354.91
	CAMP1092 (342)	Cj1173 (342)	341.981	0.0267843
	CAMP0344 (894)	Cj0379c (894)	893.984	0.00181991
	CAMP0958 (720)	Cj1035c (720)	719.997	0.00445656
	CAMP0054 (357)		357.083
	CAMP1324 (1185)		1184.58
	CAMP0273 (1283)	Cj0307 (1284)	1283.2	0.821783
	CAMP1605 (536)	Cj1712 (537)	536.442	0.771092
	CAMP1090 (482)	Cj1171c (483)	482.646	0.501282
	CAMP0735 (1862)		1861.9
	CAMP0328 (1333)		1333.23
	CAMP0972 (601)		601.09
	CAMP0746 (929)		928.924
	CAMP1214 (358)		357.832
	CAMP1522 (417)		416.991
	CAMP1117 (495)	Cj1198 (495)	495.013	0.019068
	CAMP0833 (978)		977.964
	CAMP1462 (1386)		1385.58
	CAMP1316 (327)	Cj1405 (327)	326.992	0.0114357
	CAMP0074 (696)		696.18
	CAMP1188 (1977)		1976.67
	CAMP1504 (888)		888
	CAMP0737 (1388)		1387.67
	CAMP1283 (2349)		2349.07
	CAMP0386 (956)		956.077
	CAMP0489 (2571)		2570.95
	CAMP1112 (806)		806.33
	CAMP1301 (1425)	Cj1385 (1425)	1424.97	0.0425723
	CAMP0268 (402)		402
	CAMP0736 (1452)	Cj0801 (1452)	1452.16	0.407772
	CAMP0144 (656)		655.838
	CAMP0813 (2896)		2895.72
	CAMP0191 (804)	Cj0205 (804)	804	0
	CAMP1181 (1241)		1240.88
	CAMP0007 (4491)	Cj0007 (4491)	4490.85	0.190828
	CAMP0667 (472)		471.78
	CAMP1311 (826)	Cj1400c (825)	825.501	0.697351
	CAMP0247 (750)		749.995
	CAMP0558 (874)		874.016
	CAMP1273 (1833)	Cj1357c (1833)	1832.94	0.073301
	CAMP0847 (780)	Cj0921c (780)	779.902	0.131569
	CAMP0200 (546)		545.855
	CAMP0920 (578)		577.749
	CAMP0609 (1816)	Cj0652 (1805)	1810.61	7.97384
	CAMP1029 (2127)		2127.25
	CAMP0267 (673)		673.008
	CAMP0203 (413)		412.709
	CAMP0271 (612)		612.026
	CAMP1441 (769)		769.218
	CAMP0334 (1376)	Cj0369c (1377)	1376.54	0.625033
	CAMP0257 (1094)	Cj0288c (1095)	1094.7	0.526171
	CAMP0602 (1122)		1121.99
	CAMP0817 (663)		662.925
	CAMP0547 (848)		847.732
	CAMP0639 (938)		937.724
	CAMP0060 (897)		896.98
	CAMP0884 (1594)		1593.54
	CAMP0829 (729)		729.08
	CAMP0186 (350)		350.118
	CAMP0316 (423)	Cj0350 (423)	423.178	0.304062
	CAMP0037 (649)		648.688
	CAMP0387 (210)		209.841
	CAMP0796 (571)		570.764
	CAMP0274 (606)		606
	CAMP0548 (709)		708.514
	CAMP1412 (573)	Cj1505c (573)	573.059	0.0726041
	CAMP0250 (980)	Cj0281c (979)	979.44	1.31942
	CAMP0362 (579)		579.005
	CAMP0855 (1452)	Cj0929 (1452)	1451.99	0.0144871
	CAMP0680 (762)		761.543
	CAMP0091 (513)		513
	CAMP0428 (597)		597
	CAMP0237 (531)		530.962
	CAMP0378 (705)		704.961
	CAMP1609 (603)	Cj1716c (603)	602.993	0.010281
	CAMP0599 (1523)		1523.11
	CAMP0531 (444)		444
	CAMP1166 (490)		490.316
	CAMP1642 (1480)		1480.16
	CAMP0954 (1275)		1275.2
	CAMP0865 (380)		380.377
	CAMP0304 (2640)	Cj0338c (2640)	2640.01	0.040139
	CAMP0985 (1089)		1088.92
	CAMP0131 (879)		878.716
	CAMP1222 (222)		222
	CAMP1533 (984)	Cj1637c (986)	984.803	1.4531
	CAMP0551 (633)	Cj0593c (633)	633.065	0.109308
	CAMP0579 (1521)		1520.76
	CAMP1390 (2367)		2366.98
	CAMP0136 (339)		339.034
	CAMP0311 (1248)		1248.17
	CAMP0372 (817)	Cj0407 (816)	816.429	0.597284
	CAMP0398 (1062)	Cj0433c (1062)	1061.98	0.0234544
	CAMP1295 (1804)		1804.23
	CAMP0717 (784)		783.972
	CAMP0606 (462)		461.74
	CAMP0962 (1025)		1024.78
	CAMP1545 (601)		601.135
	CAMP0752 (771)		771.012
	CAMP1001 (630)		629.974
	CAMP1437 (1973)	Cj1537c (1974)	1973.47	0.707111
	CAMP0664 (3603)	Cj0718 (3602)	3602.37	0.54949
	CAMP0574 (741)	Cj0616 (741)	740.997	0.00404446
	CAMP0500 (894)		894
	CAMP0798 (1065)		1065
	CAMP0807 (633)		633.031
	CAMP0767 (1731)		1731.21
	CAMP0119 (1374)		1373.93
	CAMP0288 (411)	Cj0322 (411)	410.966	0.0483951
	CAMP1534 (1820)		1819.61
	CAMP0139 (807)		806.785
	CAMP0151 (499)		499.197
	CAMP0932 (1401)		1400.97
	CAMP0272 (1143)		1143
	CAMP0831 (468)		467.685
	CAMP1251 (1860)		1859.92
	CAMP0640 (1491)		1490.61
	CAMP1389 (2764)		2764.27
	CAMP1179 (1124)	Cj1260c (1124)	1123.78	0.391176
	CAMP0728 (1020)		1019.76
	CAMP1414 (736)		735.724
	CAMP1519 (522)		521.965
	CAMP1120 (2265)	Cj1201 (2265)	2265	0.00188898
	CAMP0778 (1627)		1627.29
	CAMP0090 (426)		426
	CAMP0425 (1221)		1220.82
	CAMP1088 (228)		228
	CAMP1138 (2541)		2541.04
	CAMP0921 (573)		573
	CAMP0610 (1790)		1790.3
	CAMP0777 (486)		486
	CAMP1476 (666)		665.989
	CAMP1187 (1840)		1840.15
	CAMP0153 (869)	Cj0166 (870)	869.445	0.784402
	CAMP0730 (1428)	Cj0795c (1428)	1428	0.00031979
	CAMP0361 (999)		999.394
	CAMP0919 (561)		561.016
	CAMP0126 (421)		421.065
	CAMP1044 (589)		589.414
	CAMP0418 (969)		968.772
	CAMP0482 (276)		276
	CAMP1411 (927)	Cj1504c (927)	926.988	0.0115915
	CAMP0376 (2187)		2187.02
	CAMP0838 (900)	Cj0912c (900)	900.003	0.0107475
	CAMP0608 (495)		495.021
	CAMP0315 (750)		750
	CAMP0197 (844)		844.069
	CAMP0111 (925)	Cj0123c (927)	926.166	1.24186
	CAMP0017 (1524)	Cj0017c (1523)	1523.91	0.666525
	CAMP0458 (375)		375.01
	CAMP0391 (1578)		1577.97
	CAMP1542 (1111)		1111.22
	CAMP0719 (917)		916.511
	CAMP0930 (1572)	Cj1007c (1572)	1571.97	0.00336402
		Cj1315c (606)	606.004
	CAMP0410 (1097)	Cj0448c (1097)	1097.04	0.105213
		Cj1316c (1137)	1137.01
	CAMP0160 (1617)	Cj0174c (1620)	1618.48	2.12326
	CAMP1175 (662)	Cj1256c (661)	661.593	0.299419
	CAMP1524 (426)	Cj1628 (426)	426.076	0.119708
	CAMP0284 (1683)	Cj0318 (1683)	1682.94	0.00901901
	CAMP0355 (2463)	Cj0390 (2463)	2462.72	0.0228615
	CAMP0987 (606)	Cj1066 (606)	605.884	0.132445
	CAMP1176 (1184)	Cj1257c (1185)	1184.63	0.490377
	CAMP0634 (1505)	Cj0688 (1506)	1505.68	0.443477
	CAMP0670 (186)	Cj0724 (186)	185.865	0.138465
	CAMP1209 (455)	Cj1291c (455)	455.083	0.588458
	CAMP1309 (1843)	Cj1398 (1842)	1842.31	0.520688
	CAMP1623 (477)	Cj1731c (483)	480.009	4.26089
	CAMP0434 (180)	Cj0472 (180)	180	0
	CAMP1071 (562)	Cj1152c (562)	562.248	0.220458
	CAMP1560 (505)	Cj1665 (504)	504.396	0.277766
	CAMP0009 (1445)	Cj0009 (1446)	1445.78	0.741082
	CAMP1111 (1376)	Cj1192 (1377)	1376.4	0.806162
	CAMP0010 (576)	Cj0010c (576)	575.8	0.238356
	CAMP1073 (205)	Cj1154c (208)	206.425	2.53077
	CAMP1374 (198)	Cj1464 (198)	198.035	0.141175
	CAMP0012 (648)	Cj0012c (648)	648.039	0.0219608
	CAMP0130 (855)	Cj0142c (855)	854.989	0.00578394
	CAMP0564 (1172)	Cj0606 (1173)	1172.44	1.05282
	CAMP0843 (2112)	Cj0917c (2112)	2111.97	0.0133665
	CAMP0565 (1926)	Cj0607 (1926)	1926.05	0.0633251
	CAMP1448 (1079)	Cj1548c (1078)	1078.39	0.316308
	CAMP0174 (1371)	Cj0188c (1371)	1370.97	0.0340097
	CAMP0810 (2175)	Cj0882c (2176)	2175.62	0.518129
	CAMP1377 (765)	Cj1467 (765)	765.028	0.0574039
	CAMP0254 (956)	Cj0285c (957)	956.451	0.253266
	CAMP1378 (765)	Cj1468 (765)	765.14	0.247679
	CAMP0176 (1506)	Cj0190c (1506)	1505.99	0.0145751
	CAMP1033 (358)	Cj1112c (360)	359.236	1.05395
	CAMP0018 (168)	Cj0018c (168)	168	0
	CAMP0569 (1377)	Cj0611c (1377)	1376.96	0.0714809
	CAMP0696 (342)	Cj0761 (342)	341.992	8.20728e-05
	CAMP1152 (621)	Cj1233 (621)	620.986	0.0124239
	CAMP1285 (1320)	Cj1369 (1320)	1319.93	0.0694005
	CAMP0815 (1931)	Cj0888c (1932)	1931.88	0.756072
	CAMP1083 (266)	Cj1164c (267)	266.452	0.371477
	CAMP1225 (1509)	Cj1307 (1509)	1509.15	0.0028593
	CAMP0462 (1000)	Cj0500 (999)	999.436	0.582405
	CAMP0571 (996)	Cj0613 (996)	995.985	0.00260888
	CAMP0368 (546)	Cj0403 (546)	545.987	0.0314656
	CAMP0071 (1563)	Cj0081 (1563)	1563.01	0.0276836
	CAMP0781 (1125)	Cj0846 (1125)	1124.99	0.0234107
	CAMP0970 (192)	Cj1047c (192)	192.013	0.0182872
	CAMP0190 (1996)	Cj0204 (1998)	1997.05	1.45792
	CAMP1360 (565)	Cj1450 (564)	564.343	0.485428
	CAMP0195 (1029)	Cj0224 (1029)	1028.97	0.0193411
	CAMP0506 (366)	Cj0547 (366)	366.475	0.0101794
	CAMP0539 (471)	Cj0581 (471)	470.991	0.0130142
	CAMP0415 (1293)	Cj0453 (1293)	1293.12	0.141737
	CAMP0543 (1148)	Cj0585 (1143)	1145.7	3.82764
	CAMP0025 (1386)	Cj0025c (1386)	1385.98	0.0197857
	CAMP1261 (1395)	Cj1345c (1395)	1394.82	0.238808
	CAMP1393 (102)	Cj1485c (102)	102	0
	CAMP1512 (778)	Cj1616 (777)	777.554	0.78307
	CAMP0033 (702)	Cj0034c (702)	701.994	0.0119482
	CAMP0618 (246)	Cj0667 (246)	246	0
	CAMP1093 (309)	Cj1174 (309)	308.988	0.0168805
	CAMP1847 (195)	Cj0450c (195)	194.975	0.0356524
	CAMP0828 (744)	Cj0901 (744)	743.985	0.00476396
	CAMP1816 (186)	Cj1694c (186)	185.981	0.0265165
	CAMP0076 (1338)	Cj0088 (1339)	1338.59	0.20472
	CAMP0659 (705)	Cj0713 (705)	705.048	0.100617
	CAMP0901 (174)	Cj0978c (174)	173.927	0.0717082
	CAMP1606 (1071)	Cj1713 (1071)	1070.99	0.000364627
	CAMP1849 (201)	Cj0155c (201)	200.949	0.0421913
	CAMP0789 (348)	Cj0854c (348)	347.992	0.0109346
	CAMP1265 (1308)	Cj1349c (1308)	1308.04	0.0572491
	CAMP1850 (147)	Cj0330c (147)	147.019	0.0268522
	CAMP0979 (779)	Cj1056c (778)	778.44	0.436656
	CAMP1098 (768)	Cj1179c (768)	767.994	0.0080353
	CAMP1168 (1461)	Cj1249 (1461)	1460.96	0.0576936
	CAMP1851 (159)	Cj0471 (159)	158.99	0.0147314
	CAMP0039 (324)	Cj0040 (324)	324.003	0.00924595
	CAMP1852 (135)	Cj0961c (135)	135	0
	CAMP0085 (756)	Cj0097 (756)	755.999	0.0647609
	CAMP0198 (1189)	Cj0227 (1188)	1188.41	0.577546
	CAMP0477 (369)	Cj0517 (369)	368.965	0.0495893
	CAMP1364 (1320)	Cj1454c (1320)	1319.88	0.161471
	CAMP1853 (192)	Cj0244 (192)	191.974	0.0368925
	CAMP1204 (627)	Cj1286c (627)	627.211	0.241058
	CAMP1520 (1365)	Cj1624c (1365)	1364.94	0.083141
	CAMP1612 (1537)	Cj1719c (1536)	1536.46	0.669559
	CAMP1854 (114)	Cj1591 (114)	114	0
	CAMP0043 (1871)	Cj0044c (1871)	1871.45	0.0452935
	CAMP1173 (483)	Cj1254 (483)	483.042	0.0430465
	CAMP1482 (424)	Cj1586 (423)	423.656	0.941131
	CAMP1480 (1537)	Cj1584c (1536)	1536.71	0.547477
	CAMP1823 (213)	Cj0370 (213)	212.994	0.026795
	CAMP0338 (936)	Cj0373 (936)	935.985	0.00801618
	CAMP0104 (921)	Cj0116 (921)	921.094	0.145622
		Cj0771c (771)	770.949
		Cj1224 (601)	600.694
		Cj1314c (747)	746.983
	CAMP0021 (889)		888.955
	CAMP0022 (902)		901.525
	CAMP0031 (3742)		3742.5
	CAMP0034 (1205)		1204.79
	CAMP0035 (1350)		1350.06
	CAMP0061 (1035)		1035.18
	CAMP0062 (160)		159.811
	CAMP0066 (1679)		1679.14
	CAMP0068 (801)		801.429
	CAMP0070 (256)		255.789
	CAMP0073 (695)		694.921
	CAMP0077 (1359)		1358.9
	CAMP0079 (624)		624
	CAMP0103 (570)		570.476
	CAMP0116 (721)		720.724
	CAMP0123 (269)		268.718
	CAMP0133 (1782)		1781.9
	CAMP0140 (943)		943.242
	CAMP0154 (564)		563.992
	CAMP0159 (909)		908.976
	CAMP0162 (119)		118.764
	CAMP0168 (1209)		1208.69
	CAMP0171 (210)		210
	CAMP0175 (699)		699.005
	CAMP0220 (1311)		1310.96
	CAMP0224 (1153)		1153.27
	CAMP0226 (1542)		1542.05
	CAMP0228 (240)		240.41
	CAMP0231 (714)		714.442
	CAMP0253 (2305)		2305.5
	CAMP0255 (634)		634.341
	CAMP0275 (315)		314.966
	CAMP0276 (336)		336.345
	CAMP0289 (1199)		1199.25
	CAMP0309 (787)		786.632
	CAMP0318 (797)		796.504
	CAMP0322 (318)		318
	CAMP0333 (634)		634.136
	CAMP0340 (477)		476.677
	CAMP0341 (824)		823.856
	CAMP0343 (562)		561.741
	CAMP0346 (840)		839.975
	CAMP0356 (633)		632.897
	CAMP0360 (290)		289.958
	CAMP0371 (900)		900.042
	CAMP0377 (1830)		1830.48
	CAMP0383 (698)		697.506
	CAMP0393 (381)		381.237
	CAMP0396 (751)		750.708
	CAMP0401 (410)		410.139
	CAMP0405 (666)		665.998
	CAMP0409 (596)		595.712
	CAMP0423 (1188)		1188.01
	CAMP0481 (504)		503.933
	CAMP0483 (698)		697.635
	CAMP0488 (1002)		1002.13
	CAMP0499 (535)		534.989
	CAMP0503 (389)		388.596
	CAMP0516 (1086)		1085.89
	CAMP0517 (1233)		1233.03
	CAMP0519 (1330)		1329.51
	CAMP0520 (930)		930.099
	CAMP0529 (870)		869.685
	CAMP0538 (1067)		1067.19
	CAMP0545 (1005)		1004.54
	CAMP0549 (218)		217.701
	CAMP0552 (651)		651
	CAMP0556 (1447)		1447.32
	CAMP0559 (1344)		1343.95
	CAMP0560 (669)		668.995
	CAMP0562 (884)		884.183
	CAMP0563 (1191)		1191
	CAMP0577 (1317)		1316.93
	CAMP0578 (648)		647.956
	CAMP0590 (1072)		1072.44
	CAMP0593 (853)		852.672
	CAMP0594 (499)		499.103
	CAMP0600 (1244)		1244.45
	CAMP0622 (1425)		1425.03
	CAMP0629 (441)		440.879
	CAMP0637 (492)		492
	CAMP0661 (414)		414.017
	CAMP0663 (330)		330
	CAMP0674 (1326)		1325.96
	CAMP0692 (791)		790.647
	CAMP0695 (1023)		1023.19
	CAMP0708 (910)		910.423
	CAMP0711 (1005)		1004.82
	CAMP0713 (740)		740.014
	CAMP0715 (2775)		2774.73
	CAMP0724 (1097)		1097.27
	CAMP0727 (851)		851.027
	CAMP0744 (597)		597.013
	CAMP0769 (1239)		1238.86
	CAMP0771 (463)		462.77
	CAMP0774 (198)		197.667
	CAMP0800 (802)		801.895
	CAMP0805 (93)		93
	CAMP0806 (141)		141.128
	CAMP0808 (243)		242.949
	CAMP0809 (1049)		1048.66
	CAMP0811 (410)		410.155
	CAMP0816 (1289)		1288.71
	CAMP0830 (1470)		1470.48
	CAMP0834 (470)		469.934
	CAMP0840 (1837)		1836.64
	CAMP0842 (199)		198.898
	CAMP0849 (789)		788.974
	CAMP0860 (1343)		1343.1
	CAMP0863 (912)		911.982
	CAMP0864 (3512)		3512.33
	CAMP0870 (730)		730.069
	CAMP0871 (1344)		1343.86
	CAMP0877 (684)		683.931
	CAMP0878 (732)		731.862
	CAMP0891 (375)		375
	CAMP0902 (528)		527.98
	CAMP0904 (1248)		1248.03
	CAMP0907 (741)		740.99
	CAMP0912 (206)		205.79
	CAMP0923 (882)		881.686
	CAMP0925 (512)		511.817
	CAMP0926 (519)		519.366
	CAMP0927 (417)		416.964
	CAMP0929 (1253)		1252.72
	CAMP0934 (769)		769.327
	CAMP0947 (1301)		1300.59
	CAMP0948 (450)		450.014
	CAMP0963 (1163)		1163.05
	CAMP0965 (891)		891.024
	CAMP0976 (351)		350.994
	CAMP0980 (174)		174
	CAMP0986 (426)		426.377
	CAMP0988 (536)		536.368
	CAMP0990 (864)		864.416
	CAMP0999 (665)		665.314
	CAMP1005 (763)		762.976
	CAMP1008 (903)		902.924
	CAMP1015 (273)		273.433
	CAMP1016 (1325)		1324.58
	CAMP1032 (632)		631.637
	CAMP1034 (798)		797.947
	CAMP1080 (2111)		2110.73
	CAMP1081 (198)		198.371
	CAMP1084 (495)		495.05
	CAMP1085 (777)		776.993
	CAMP1086 (926)		926.286
	CAMP1087 (605)		604.837
	CAMP1102 (1164)		1163.99
	CAMP1106 (1282)		1282.45
	CAMP1109 (1380)		1380.06
	CAMP1118 (993)		992.894
	CAMP1122 (194)		194.156
	CAMP1130 (1260)		1259.96
	CAMP1141 (1196)		1196.3
	CAMP1144 (321)		320.667
	CAMP1150 (1625)		1625.1
	CAMP1151 (333)		333.393
	CAMP1156 (974)		974.416
	CAMP1159 (606)		605.784
	CAMP1161 (318)		317.742
	CAMP1164 (1196)		1195.96
	CAMP1177 (456)		455.874
	CAMP1178 (1273)		1273.23
	CAMP1213 (1310)		1309.77
	CAMP1220 (1563)		1563.01
	CAMP1226 (228)		228.198
	CAMP1231 (476)		475.89
	CAMP1259 (517)		516.899
	CAMP1267 (992)		992.324
	CAMP1268 (969)		968.862
	CAMP1269 (939)		938.768
	CAMP1270 (756)		756.012
	CAMP1272 (576)		575.5
	CAMP1290 (605)		604.865
	CAMP1297 (530)		529.76
	CAMP1299 (696)		695.775
	CAMP1305 (138)		138.176
	CAMP1306 (1047)		1047.11
	CAMP1307 (1368)		1367.96
	CAMP1308 (225)		225.219
	CAMP1310 (1497)		1496.62
	CAMP1325 (2042)		2042.04
	CAMP1359 (410)		410.222
	CAMP1362 (713)		713.034
	CAMP1371 (686)		686.417
	CAMP1379 (1561)		1560.99
	CAMP1381 (605)		604.631
	CAMP1382 (1415)		1414.99
	CAMP1383 (312)		312.378
	CAMP1399 (676)		676.308
	CAMP1400 (1213)		1212.74
	CAMP1407 (1210)		1210.04
	CAMP1410 (3496)		3496.3
	CAMP1419 (192)		192.221
	CAMP1420 (715)		714.967
	CAMP1422 (1542)		1542.37
	CAMP1432 (732)		732.27
	CAMP1433 (1038)		1038
	CAMP1442 (741)		741
	CAMP1443 (966)		965.96
	CAMP1444 (898)		897.717
	CAMP1445 (582)		581.536
	CAMP1457 (300)		300.151
	CAMP1458 (153)		152.529
	CAMP1459 (428)		428.236
	CAMP1477 (711)		711
	CAMP1484 (1301)		1300.72
	CAMP1510 (2123)		2122.74
	CAMP1513 (807)		806.986
	CAMP1514 (900)		899.875
	CAMP1515 (1261)		1260.95
	CAMP1516 (1020)		1020
	CAMP1517 (755)		754.76
	CAMP1523 (742)		741.801
	CAMP1525 (390)		390
	CAMP1527 (873)		873.39
	CAMP1528 (163)		163.414
	CAMP1536 (555)		554.572
	CAMP1544 (892)		892.427
	CAMP1552 (183)		183
	CAMP1553 (2084)		2084.25
	CAMP1564 (847)		846.908
	CAMP1575 (765)		765.005
	CAMP1580 (1267)		1267.47
	CAMP1608 (530)		530.202
	CAMP1613 (630)		630.005
	CAMP1614 (645)		645.324
	CAMP1621 (156)		155.987
	CAMP1627 (2093)		2092.55
	CAMP1637 (621)		621.208
	CAMP1638 (1296)		1295.87
	CAMP1639 (1440)		1440.21
	CAMP1641 (1180)		1180.24
	CAMP1848 (186)		186
	CAMP0848 (729)		728.981
